# Supplementary material for: DNA methylation dynamics during intestinal stem cell differentiation reveals enhancers driving gene expression in the villus
Source: Genome Biol. 2013 May 28;14(5):R50. doi: 10.1186/gb-2013-14-5-r50 (PMC4053812; doi:10.1186/gb-2013-14-5-r50)
Supplement: Additional file 3 — Table S1. List of genes differentially expressed between the SI and hair bulge stem cell compartment. [file gb-2013-14-5-r50-S3.XLSX]

## Sheet: Sheet1
Log2 values of genes with 2 fold 2 log difference between stem cell populations
HUGO	Probeset	SI	SI	SI	SI	Skin	Skin	Skin
0610040B09Rik	1447886_PM_at	2.7866	2.60881	2.58496	2.23266	7.40259	7.65607	7.63952
0610040J01Rik	1424404_PM_at	7.05745	7.12205	6.99661	6.93428	2.82782	3.21723	3.03562
1100001G20Rik	1434484_PM_at	2.48543	2.8679	2.56071	2.88753	7.48623	6.6837	7.56224
1110020A10Rik	1456203_PM_at	1.67807	1.76553	1.67807	1.88753	6.90809	5.48543	7.47086
1110059G02Rik	1436204_PM_at	2.10434	2.26303	2.43296	2.26303	6.83668	6.94134	6.42459
1300002K09Rik	1453234_PM_at	7.9431	7.56071	7.67807	7.74819	2.51096	2.16993	2.37851
1300014I06Rik	1428851_PM_at	3.37851	3.48543	3.15381	3.53605	9.48583	9.27682	8.67207
1600029D21Rik	1423933_PM_a_at	2.45943	2.48543	2.70044	2.51096	11.4475	11.4392	11.2495
1700019G17Rik	1436669_PM_at	5.54535	5.47573	5.40599	5.91648	2.76553	2.58496	2.70044
1700040L02Rik	1428812_PM_at	5.34341	5.73877	5.71425	5.6893	2.16993	2.40599	2.32193
1810014F10Rik	1452626_PM_a_at	8.1127	8.19131	7.98413	8.01569	3.20163	4	4.63807
1810030J14Rik	1417735_PM_at	5.01792	5.72247	2.72247	5.01792	2.29278	2.1375	1.80735
2010001M06Rik	1440213_PM_a_at	6.16993	7.11686	6.7046	6.44791	3.10434	2.926	3.32193
2010012P19Rik	1442123_PM_at	7.04221	6.79442	3.54844	6.36982	2.23266	2.07039	2.51096
2010107G12Rik	1455449_PM_at	6.10224	6.32733	6.0268	6.01792	2.37851	2.40599	2.26303
2200001I15Rik	1437019_PM_at	3.12102	2.8679	2.58496	3.05311	8.87744	8.92214	9.64656
2200002D01Rik	1428671_PM_at	6.89603	6.96347	7.65821	6.87652	3.24793	3.1375	2.37851
2210016H18Rik	1430637_PM_at	7.38543	7.26491	6.76421	6.94603	1.58496	1.67807	1.88753
2210017G18Rik	1433209_PM_at	5.17792	5.44294	5.33628	5.16189	2.40599	2.3505	1.926
2210020M01Rik	1435378_PM_at	2.51096	2.20163	2.60881	2.26303	4.2555	5.2854	5.30378
2210403K04Rik	1428562_PM_at	3.47249	3.62059	3.71149	4.23266	8.55497	8.77479	8.17143
2210407C18Rik	1425233_PM_at	11.4493	10.9127	11.3821	11.0139	2.53605	3.60881	2.70044
2210415F13Rik	1451441_PM_at	11.5236	11.8574	11.7755	11.4364	2	1.88753	2.10434
2310011E23Rik	1435111_PM_at	1.80735	2.03562	1.80735	1.80735	5.33985	4.62644	5.74147
2310033E01Rik	1429835_PM_at	2.56071	2.58496	2.80735	2.65535	6.20163	5.6837	4.87774
2310046K23Rik	1454264_PM_at	2.10434	2	1.926	2	5.53294	3.73335	4.21723
2310050C09Rik	1417808_PM_at	2.1375	2.03562	2.58496	2.16993	6.39232	5.94251	6.15381
2410066E13Rik	1434581_PM_at	2.16993	2.20163	2.29278	2.37851	6.35226	6.15178	6.1918
2810055G20Rik	1431424_PM_at	2.16993	1.88753	2.43296	2.20163	7.1375	6.63952	7.10224
2810408A11Rik	1453293_PM_a_at	5.01346	4.81762	5.35755	4.94017	2.10434	2.48543	2.70044
2810459M11Rik	1452354_PM_at	5.40259	5.53605	5.49185	5.20163	2.58496	2.43296	2.26303
3110005L21Rik	1453646_PM_at	2.43296	2.23266	2.29278	2.43296	6.48704	5.46597	5.0045
3222402N08Rik	1432655_PM_at	2.20163	2.03562	2.45943	2.32193	5.50779	5.87529	5.16993
4632428N05Rik	1416619_PM_at	2.56071	2.60881	2.90689	2.20163	6.1639	6.36282	6.47573
4833423E24Rik	1439528_PM_at	2.23266	2.40599	2.74416	2.23266	4.47897	5.1375	5.54844
4930547N16Rik	1435773_PM_at	5.08321	4.60881	4.54226	4.43962	1.80735	2.07039	2.926
4933436C20Rik	1431297_PM_a_at	2.37851	2.20163	2.53605	2.23266	5.3147	5.82782	4.23266
5330417C22Rik	1427063_PM_at	5.94486	6.29462	4.9542	6.51412	2.32193	1.926	2.43296
5430435G22Rik	1424987_PM_at	3.51096	3.20163	2.96347	3.23266	7.15987	7.29921	7.29278
5730411F24Rik	1430470_PM_at	2.3505	2.53605	2.20163	2.29278	5.17393	4.64962	4.36457
5830408B19Rik	1429896_PM_at	2.65535	2.70044	2.48543	2.43296	6.87897	7.32103	8.00506
5930433N17Rik	1440721_PM_at	3.01792	2.60881	2.63227	2.58496	8.72622	8.20848	8.22593
6230427J02Rik	1452903_PM_at	2.43296	2.40599	2.51096	2.45943	5.63517	6.40088	4.55459
6430537K16Rik	1438878_PM_at	2.60881	2.53605	2.43296	2.48543	9.11842	8.88692	8.7046
6720477C19Rik	1433184_PM_at	2.94486	2.3505	2.53605	2.7866	6.38198	5.70874	5.9331
8430408G22Rik	1433837_PM_at	2.82782	2.88753	2.70044	2.8679	6.97957	5.16993	5.56377
8430419L09Rik	1420630_PM_at	8.38154	8.34651	8.08799	8.21432	2.848	2.96347	3.36457
9030617O03Rik	1424226_PM_at	6.60881	7.1375	6.79051	6.84423	3.60881	3.21723	3.03562
9130016M20Rik	1453397_PM_at	4.34341	5.20555	5.04876	5.32193	1.63227	1.76553	1.37851
9130017N09Rik	1452081_PM_a_at	7.61839	7.69558	7.97613	7.24508	3.07039	2.96347	2.48543
9130208D14Rik	1440922_PM_at	12.0375	11.9498	11.6726	12.0503	2.45943	3.23266	2.20163
9430020K01Rik	1428535_PM_at	2.45943	2.29278	2.20163	1.926	4.59096	4.54226	4.60881
9430076C15Rik	1446380_PM_at	3.23266	2.51096	2.20163	2.45943	6.44791	6.06824	6.13545
9530006C21Rik	1441779_PM_at	2.16993	1.72247	2.76553	2.60881	5.76553	5.08746	5.75221
9530086O07Rik	1430392_PM_at	2.03562	2.03562	2.26303	2.43296	7.90749	6.72383	7.38457
9630050E16Rik	1443257_PM_at	2.29278	2.26303	2.51096	2.3505	5.39575	4.15381	4.97269
A030009H04Rik	1418100_PM_at	2.76553	2.63227	3.30743	2.82782	7.43045	7.45204	6.58346
A130040M12Rik	1435640_PM_x_at	3.12102	2.63227	2.7866	3.44626	6.43129	6.73877	6.37504
A2ld1	1451562_PM_at	7.75556	7.85922	7.60807	7.78333	3.70044	4.2555	3.59694
A530047J11Rik	1440884_PM_s_at	2.03562	2	2.1375	2.23266	5.70044	5.80478	4.95884
A630043P06	1440162_PM_x_at	2.43296	2.80735	2.58496	2.29278	4.6837	4.8679	5.9542
A730017C20Rik	1437528_PM_x_at	2	2	1.96347	1.848	3.57289	3.93546	4.51096
AB041803	1460417_PM_at	2.07039	2.37851	2.10434	2.32193	5.52669	6.10014	5.46597
AI747448	1439796_PM_at	10.6312	9.86774	8.68405	10.3875	2.10434	2.63227	2.63227
AI845619	1442726_PM_s_at	2.23266	1.88753	2.23266	1.926	5.16993	4.80735	3.67807
AI956758	1460003_PM_at	2.37851	2.40599	2.53605	2.58496	5.8802	6.10224	5.89239
AU020206	1433935_PM_at	7.6575	7.80155	7.72042	7.6014	3.21723	3.54844	4.77083
AU021760	1447184_PM_at	2.48543	3.23266	2.67807	3.07039	6.73742	6.23074	6.02459
AW112010	1434372_PM_at	7.56682	7.6858	7.3345	7.74819	2.70044	3.10434	3
AY761184	1429378_PM_x_at	11.8272	11.7371	10.1156	11.8262	2.43296	2.848	2.96347
Aadac	1448813_PM_at	8.93044	8.79507	8.96809	8.88935	2.3505	2.74416	3.926
Abca1	1421840_PM_at	4.27798	3.59694	2.51096	4.38543	9.37981	9.28586	8.40769
Abcc2	1450109_PM_s_at	5.86542	5.6865	5.24793	6.35226	3.18587	2.16993	2.40599
Abcg5	1419393_PM_at	6.74281	6.44294	7.43796	6.62059	2.23266	2.48543	2.3505
Abhd3	1417946_PM_at	5.69488	5.48543	6.43463	6.00899	2.72247	2.80735	2.70044
Abi3bp	1427054_PM_s_at	2.20163	1.96347	2	2.10434	8.69	8.74618	8.28077
Ablim3	1434013_PM_at	2.23266	1.96347	1.96347	1.88753	6.61324	6.03562	5.73606
Abp1	1424600_PM_at	7.61397	7.95012	7.53916	7.57592	2.76553	2.53605	2.29278
Abtb2	1433453_PM_a_at	2.67807	2.80735	2.7866	2.7866	8.20408	8.80607	8.05311
Acot9	1418073_PM_at	2.90689	3.39232	3.26303	4.26303	8.40301	8.46393	8.21675
Acsbg1	1422428_PM_at	1.96347	2.20163	1.76553	2.16993	6.02237	5.1819	5.16189
Acsm3	1425559_PM_a_at	6.80993	6.5345	6.69349	6.6865	3.36457	2.63227	2.82782
Acss1	1416617_PM_at	8.54342	8.36763	7.83479	8.25786	3.1375	2.96347	3.01792
Acss2	1422478_PM_a_at	8.11686	7.87836	8.14619	8.28123	3.52356	4.18587	4
Adamts1	1450716_PM_at	4.24793	3	4.08746	4.34341	11.3198	11.5101	10.6515
Adamts9	1437785_PM_at	2.8679	2.88753	2.26303	3.1375	6.78398	5.89239	5.68089
Adamtsl4	1451932_PM_a_at	2.53605	2.32193	2.16993	2.23266	7.80413	7.46516	6.7761
Adcy1	1456487_PM_at	2.76553	3.1375	3.37851	2.80735	7.2724	7.12412	6.94251
Adcy7	1456307_PM_s_at	2.51096	2.37851	2.03562	2.26303	5.31107	5.62352	6.28725
Adh1	1416225_PM_at	10.9725	10.7986	9.37417	10.479	3.96347	3.57289	4.97269
Adh6a	1429608_PM_at	7.66747	8.04385	9.13237	7.75154	2.43296	2.7866	3.58496
Adrb2	1437302_PM_at	3.21723	2.8679	4.29278	3.97269	7.56301	7.74752	7.56758
Afap1l1	1454727_PM_at	7.13443	7.1127	6.80864	7.14771	3.26303	3.39232	3.12102
Afap1l2	1436870_PM_s_at	2.43296	2.45943	2.23266	2.43296	6.47573	7.14364	6.47735
Aff3	1433939_PM_at	2.32193	2.16993	2.51096	2.56071	6.22304	6.22304	5.96116
Agmat	1427214_PM_at	8.07628	8.30469	8.6077	8.01681	2.26303	2.60881	2.26303
Agr2	1419268_PM_at	7.27333	8.23601	7.92244	7.76089	2.90689	3.32193	3.12102
Agr3	1425221_PM_at	6.30561	5.97269	6.02015	6.90448	2.20163	1.80735	1.76553
Ahnak	1452217_PM_at	2.45943	3.21723	4.83289	3.3505	10.9777	10.9267	10.7067
Ahnak2	1436520_PM_at	2.16993	2.51096	2.3505	2.10434	8.34207	8.13391	7.90809
Ak4	1450387_PM_s_at	2.90689	3.67807	3.18587	3.44626	7.63081	7.31107	7.6907
Ak7	1430781_PM_at	6.3733	7.48704	6.55305	7.33628	3.18587	2.8679	2.80735
Akr1c12	1422000_PM_at	8.71939	8.9901	8.62315	8.85549	4.09592	4.1375	4.12102
Akr1c13	1418672_PM_at	8.16088	8.46352	8.20506	8.41024	2.53605	2.20163	2.03562
Akr1c14	1418979_PM_at	5.83542	5.61176	5.32912	6.66676	2.03562	2.45943	2.26303
Akr1c19	1455454_PM_at	5.83289	6.46597	6.32912	6.46434	2.63227	2.65535	2.40599
Aldh1b1	1451260_PM_at	11.2541	11.1869	11.0834	11.2888	2.43296	2.63227	1.926
Aldh3a1	1418752_PM_at	2.07039	2.07039	2.40599	2.26303	4.09592	4.80735	4.74953
Aldob	1451194_PM_at	10.8803	10.9719	10.6964	10.9148	3.43296	3.36457	3.05311
Alox12e	1426039_PM_a_at	2.40599	2.58496	2.98185	2.65535	6.0045	4.6837	5.49185
Amn	1417920_PM_at	7.38284	7.55766	7.53216	7.33985	3.44626	3.07039	3.51096
Ang4	1438364_PM_x_at	9.42857	9.0031	7.53916	9.56929	2.3505	1.926	1.96347
Angptl2	1455090_PM_at	3.10434	2.848	2.72247	2.53605	7.47735	6.73606	6.39746
Angptl7	1451478_PM_at	2.70044	3.24793	3.12102	2.65535	8.87406	7.54303	7.87713
Antxr1	1451446_PM_at	2.60881	2.26303	1.96347	2.63227	7.20653	8.0433	8.13802
Anxa1	1448213_PM_at	2.48543	2.74416	3.54844	3.01792	11.3628	11.4852	11.1137
Anxa13	1424959_PM_at	6.49506	7.41193	7.43463	7.33807	2.60881	2.76553	2.26303
Anxa5	1425567_PM_a_at	4.40599	4.17792	4.37156	4.18587	10.0037	9.90253	9.6444
Anxa8	1417732_PM_at	2.48543	2.58496	2.76553	2.23266	11.4149	11.6049	11.099
Apoa1	1419233_PM_x_at	5.70321	6.70321	6.82909	5.40259	2.53605	3.08746	2.70044
Apob	1455593_PM_at	7.55228	7.49105	8.64458	8.09908	2.56071	1.926	2.23266
Apobec3	1417470_PM_at	6.62205	6.42459	5.56071	6.33985	2.10434	2.65535	3
Apoc1	1417561_PM_at	2.48543	2.51096	2.7866	2.43296	6.71012	6.83794	7.39232
Apoc2	1418069_PM_at	4.43962	4.93546	6.11686	4.33628	2.82782	2.32193	1.88753
Apoc3	1418278_PM_at	5.17393	5.82018	5.96116	4.78136	2.48543	2.37851	2.51096
Apoe	1432466_PM_a_at	3.71149	3.7761	3.33628	3.60881	12.3833	11.9273	11.2649
Aqp1	1416203_PM_at	10.1568	10.0627	10.3836	10.0769	2.80735	2.80735	2.94486
Aqp11	1429254_PM_at	6.07253	6.31832	5.853	6.07682	2.43296	2.1375	2.56071
Aqp3	1450460_PM_at	2.7866	3.48543	3.1375	2.94486	10.033	9.65571	8.6664
Aqp4	1434449_PM_at	9.23026	9.22617	8.8205	9.05637	1.53605	1.96347	1.926
Ar	1437064_PM_at	2.20163	2.03562	2.26303	2.20163	4.7761	4.23266	4.37851
Arg1	1419549_PM_at	3.45943	3.62059	3.1375	2.53605	6.73064	8.08162	6.85425
Arhgap23	1419745_PM_at	3.20163	3.33628	3	3.15381	7.19279	7.00113	6.46597
Arhgap24	1424842_PM_a_at	2.96347	2.23266	2.29278	2.58496	6.58195	6.72383	6.37504
Arhgap44	1455144_PM_s_at	2.70044	2.80735	2.74416	2.43296	7.37417	6.77215	6.38543
Arhgdib	1426454_PM_at	3.12102	3.10434	2.96347	3.15381	5.70874	5.8802	7.42038
Arhgef25	1419978_PM_s_at	2.40599	2.40599	2.26303	2.29278	7.02459	5.848	6.66249
Arhgef3	1424250_PM_a_at	2.8679	2.76553	2.80735	2.98185	5.80219	6.64386	6
Arhgef37	1456563_PM_at	2.32193	2.20163	2.26303	2.32193	5.34341	5.89724	5.2211
Arid5a	1451340_PM_at	2.76553	2.67807	2.45943	2.8679	7.90509	6.91289	6.17193
Arl14	1430234_PM_at	6.17592	5.63227	5.62059	6.48059	2.07039	2.53605	1.88753
As3mt	1431980_PM_a_at	7.1127	7.05745	6.92837	7.27984	2.43296	2.16993	2.10434
Ascl2	1460514_PM_s_at	8.87897	9.03507	8.54612	8.78627	3.6893	3.29278	2.96347
Asprv1	1452732_PM_at	2.98185	2.98185	2.926	3.12102	8.66853	7.78725	8.36019
Atp10b	1453352_PM_at	8.06232	8.22159	7.7866	7.76155	4.16189	3.07039	3.33628
Atp10d	1436544_PM_at	2.20163	2.67807	2.1375	2.60881	4.94017	5.57289	5.41616
Atp12a	1449475_PM_at	2	2	2.16993	2.16993	6.81506	5.53916	5.56682
Atp6v1b1	1419373_PM_at	2.07039	2.10434	2.23266	2.03562	3.83794	5.4822	6.82018
Atp8b2	1434026_PM_at	2.70044	2.72247	2.70044	2.96347	8.68018	9.01737	8.7662
Aurkb	1424128_PM_x_at	7.17891	7.48462	7.37243	6.82655	2.16993	2.90689	4.70044
Axl	1423586_PM_at	2.3505	2	2.26303	1.926	7.47005	7.30834	6.75756
B4galnt1	1418655_PM_at	7.84046	8.04111	8.33136	7.97212	3.3505	2.96347	3.848
B4galnt2	1442028_PM_at	11.0542	10.8855	11.0871	10.9884	2.67807	2.45943	2.76553
B4galnt4	1435913_PM_at	5.83542	6.46434	6.04221	5.96809	2.848	2.58496	3.36457
B4galt6	1435758_PM_at	8.00562	8.33405	8.18834	8.28633	2.10434	2.72247	2.80735
B930012P20Rik	1457802_PM_at	4.0268	3.83794	4.43962	4.52982	9.80219	9.17443	8.42836
BB086117	1446681_PM_at	2.07039	2.23266	2.16993	2.43296	8.44294	7.77808	7.50224
BC021891	1441213_PM_at	9.40897	9.36632	9.36698	9.50502	3.27798	5.12102	4.08746
BC030870	1459904_PM_at	6.86419	6.6837	6.51412	6.92481	2.3505	2.63227	2.16993
BC034090	1435175_PM_at	2.23266	2.07039	2.1375	2.10434	6.62644	5.91648	5.50779
BC046404	1436195_PM_at	5.34341	5.79442	6.3345	5.47249	2.60881	2.8679	2.90689
Bach2	1436515_PM_at	2.63227	2.32193	2.67807	2.51096	6.85425	6.66249	6.70736
Barx2	1421761_PM_a_at	3.51096	3.03562	2.70044	3.23266	6.84046	7.44626	8.01569
Basp1	1428572_PM_at	2.58496	2.32193	2.32193	2.26303	7.02459	7.49825	8.26491
Bbox1	1419618_PM_at	3.54844	3.45943	3.43296	3.51096	7.43045	7.87774	7.85674
Bcam	1424791_PM_a_at	3.15381	2.60881	3.30743	3	6.62352	6.50462	6.77742
Bche	1436098_PM_at	7.52904	7.23074	7.46107	7.61985	2.58496	2.51096	2.43296
Bcl2l14	1424814_PM_a_at	6.71425	6.59991	6.40769	6.74551	3.18587	2.72247	3.01792
Bdnf	1422168_PM_a_at	1.926	2	2.03562	2	7.34873	7.59021	7.24698
Bgn	1416405_PM_at	3.29278	2.8679	3.10434	3.29278	5.82528	6.63807	7.96405
Bmp2	1423635_PM_at	3.99095	4.43962	4.60881	4.05311	10.67	10.5795	9.71236
Bnc1	1424890_PM_at	2.26303	2.1375	2.07039	2.37851	9.2628	9.33427	9.09698
Bnc2	1438861_PM_at	2.7866	2.53605	2.48543	2.45943	9.02181	8.84172	9.14619
Bnipl	1420683_PM_at	2.37851	2.10434	2.23266	2.23266	7.66391	7.28355	7.48543
Boc	1426869_PM_at	3.79701	3.72247	3.51096	3.27798	8.16591	8.1918	8.12567
Bpil2	1437232_PM_at	2.03562	1.96347	1.848	2.26303	4.26303	3.70044	4.85798
Btbd11	1459838_PM_s_at	3.27798	2.82782	2.43296	4.49185	7.68089	7.99661	7.8586
Bub1	1424046_PM_at	7.57213	7.61912	7.72383	7.37678	2.07039	2.88753	5.71699
C1s	1424041_PM_s_at	2.67807	2.72247	2.48543	2.3505	6.04002	5.58496	4.96809
C230037E05Rik	1458942_PM_at	5.63227	5.71699	5.90689	5.56682	2.80735	2.80735	2.58496
C530014P21Rik	1447510_PM_at	2.51096	1.96347	2.45943	2.07039	8.17842	7.41785	7.72996
C730049O14Rik	1435084_PM_at	7.30469	7.08002	7.14364	7.14771	3.47249	3.10434	3.70044
C79407	1458374_PM_at	7.77215	7.26959	6.73606	7.24031	2.20163	3.40599	5.02237
Cadm1	1417378_PM_at	3.3505	3.1375	3.24793	3.05311	9.20872	9.1179	9.25904
Cadps2	1451499_PM_at	7.37417	7.05202	7.4187	7.19476	2.63227	2.48543	2.16993
Cald1	1424769_PM_s_at	2.48543	2.74416	3.58496	2.67807	8.84894	8.31741	8.92244
Calm4	1450633_PM_at	2.23266	2.53605	2.80735	2.16993	9.24317	9.14262	9.95826
Calml3	1418608_PM_at	2.26303	2.43296	2.37851	2.1375	9.44087	9.7418	9.68089
Calml4	1424713_PM_at	10.8118	10.6189	10.8456	10.842	2.7866	2.88753	2.20163
Camk1d	1452050_PM_at	7.99095	8.00619	8.31832	8.15482	2.72247	3.07039	3.70044
Camk4	1439843_PM_at	1.72247	1.926	2.16993	2	7.08002	7.0917	6.60733
Camsap1l1	1453000_PM_at	3.29278	3.33628	3.15381	3.1375	7.89664	8.82273	8.07361
Camta1	1433972_PM_at	2.58496	2.16993	1.96347	2.26303	7.83668	7.54535	7.40939
Capg	1450355_PM_a_at	2.848	2.56071	2.40599	2.76553	8.98185	9.04631	8.76055
Capn13	1437960_PM_at	4.71699	5.52356	5.38543	4.97728	2.65535	2.23266	2.32193
Capn2	1416257_PM_at	2.65535	3.45943	3.56071	3.63227	9.29508	8.98982	8.38845
Capns2	1429067_PM_at	2.3505	2.16993	2.40599	2.43296	9.60789	10.0063	9.75522
Car9	1427013_PM_at	7.99039	8.28309	7.99718	7.92006	2.76553	2.67807	2.88753
Card11	1435996_PM_at	3.39232	4.03562	3.88753	3.72247	1.63227	1.67807	1.72247
Casp12	1418981_PM_at	5.66107	5.52669	4.29278	5.32193	2.67807	2.23266	2.48543
Cav1	1449145_PM_a_at	2.10434	2.20163	2.88753	2.40599	10.2666	10.2766	10.2911
Cav2	1417327_PM_at	3.03562	3.10434	3.23266	3.08746	10.1983	10.0568	10.103
Cbr2	1418509_PM_at	2.43296	2.10434	2.10434	2.45943	6.67525	7.19377	7.55612
Ccl25	1418777_PM_at	10.7719	10.9003	10.8397	10.9286	3.70044	2.90689	3.3505
Ccl28	1455577_PM_at	8.79344	8.36632	8.27286	8.44294	2.43296	2.76553	2.65535
Ccl6	1417266_PM_at	6.88509	6.96347	6.32193	6.91528	3.30743	3.08746	2.926
Ccl7	1421228_PM_at	2.16993	2.03562	2.26303	1.80735	6.5744	4.33628	4.22497
Ccl9	1417936_PM_at	4.88753	6.09803	6.59694	5.18587	2.80735	2.94486	2.76553
Cd109	1436346_PM_at	2.53605	2.3505	2.3505	2.20163	8.65964	8.60177	7.93958
Cd14	1417268_PM_at	6.96809	6.34696	4.54844	5.64097	2.72247	2.82782	2.53605
Cd200	1448788_PM_at	3.75489	3.27798	3.97269	3.85798	8.47533	7.94369	8.16692
Cd302	1448919_PM_at	7.76818	7.69349	7.46352	7.85922	2.8679	3.08746	3
Cd34	1416072_PM_at	2.07039	1.926	1.72247	2.26303	10.1202	9.56205	9.19303
Cd38	1433741_PM_at	8.38586	8.3505	8.7269	8.70598	2.23266	3.08746	2.20163
Cda	1427357_PM_at	7.64962	7.84486	7.33092	7.79181	2.16993	1.96347	2.07039
Cdc25c	1456077_PM_x_at	5.54226	5.57894	5.40259	5.16591	2	2.07039	3.88753
Cdc42ep3	1450700_PM_at	1.848	2.26303	2.51096	1.926	9.76703	9.34207	9.3097
Cdh13	1434115_PM_at	2.51096	2.37851	2.40599	2.37851	6.95303	6.76553	6.1819
Cdh17	1419331_PM_at	10.3772	10.2376	10.5781	10.4339	2.88753	2.70044	2.23266
Cdh3	1426673_PM_at	3.39232	3.60881	3.08746	3.18587	6.9472	7.23649	6.51254
Cdhr2	1440218_PM_at	7.10852	7.13237	6.58796	6.93074	2.16993	1.848	2.1375
Cdhr5	1426014_PM_a_at	6.38716	6.38888	6.50144	6.24793	3.10434	2.88753	3.07039
Cdkl2	1449229_PM_a_at	2.40599	2.51096	2.32193	2.65535	6.25361	6.03782	5.71699
Cdkn3	1430574_PM_at	6.26491	6.07682	6.2211	6.03562	2.03562	2.40599	3.64386
Cdo1	1448842_PM_at	8.5932	8.6388	7.74953	8.71425	2.67807	3.58496	3.05311
Cdsn	1435191_PM_at	2.20163	2.16993	2.03562	2.03562	5.49506	6.01346	5.07039
Cdx1	1449582_PM_at	7.58646	7.93428	7.75355	7.60585	2.53605	2.16993	2.72247
Cdx2	1422075_PM_at	8.83826	8.74853	9.11634	8.99322	3.18587	3.20163	3
Ceacam1	1450494_PM_x_at	10.8966	10.7414	9.981	10.4119	3.21723	3.16993	2.80735
Ceacam10	1417074_PM_at	9.19328	8.84204	2.1375	7.16289	1.80735	2.23266	2.58496
Cecr2	1457039_PM_at	2.03562	2.16993	2.10434	2.1375	5.00899	4.82782	3.62059
Ces1d	1435370_PM_a_at	7.99774	7.61692	5.01346	7.61692	2.29278	1.72247	3.10434
Ces1e	1419510_PM_at	5.20945	5.37156	4.12928	5.66676	2.03562	2.10434	1.72247
Ces2a	1449375_PM_at	7.29737	7.56605	6.20555	7.37504	2.98185	2.88753	2.32193
Ces2e	1427137_PM_at	5.07039	6.45943	5.53916	5.66107	2.23266	2.32193	2.848
Cfb	1417314_PM_at	6.58195	6.33092	6.37851	6.47411	2.76553	3.23266	2.76553
Cfi	1418724_PM_at	7.36457	6.29462	6.65964	6.63372	3.10434	3.40599	3.33628
Cftr	1420579_PM_s_at	8.95099	8.9331	9.12541	9.17093	2.03562	2.43296	2.76553
Ch25h	1449227_PM_at	2.07039	2.20163	2.03562	2.53605	6.60733	4.36457	4.38543
Chat	1440070_PM_at	2.48543	2.43296	2.63227	2.43296	7.17093	6.00225	7.00787
Chgb	1415885_PM_at	6.65105	7.59619	7.25927	6.65678	2.67807	2.37851	2.58496
Chl1	1435190_PM_at	2.26303	2.29278	2.45943	2.32193	7.75889	7.74281	8.04111
Cideb	1418976_PM_s_at	6.5744	6.63517	5.94953	6.36107	2.67807	3.12102	2.51096
Clca1	1417852_PM_x_at	6.73742	5.76022	6.18587	6.54689	2.82782	2.72247	2.848
Clca3	1416306_PM_at	4.22497	5.70598	5.24793	5.07468	2.40599	2.45943	2.26303
Clca4	1451823_PM_at	8.25456	7.92778	7.63227	7.95012	2.03562	2.60881	2.80735
Clcf1	1437270_PM_a_at	1.96347	1.848	1.72247	1.848	6.07468	4.98185	5.32193
Cldn1	1437932_PM_a_at	2.07039	2.10434	2.03562	1.96347	9.01011	8.67913	9.33293
Cldn15	1418920_PM_at	9.38845	9.50323	9.35997	9.59152	4.12102	4.23266	3.3505
Cldn2	1417231_PM_at	9.74029	9.78611	10.3903	9.50283	2.20163	2.45943	2.37851
Cldn7	1448393_PM_at	11.3604	11.2592	11.1734	11.1581	2.63227	3.24793	3.10434
Clic3	1429574_PM_at	1.926	2.32193	2.10434	2.26303	6.86047	6.80219	6.67525
Clic6	1454866_PM_s_at	10.3639	10.0904	10.0086	10.1678	2.82782	2.40599	2.32193
Clip4	1427278_PM_at	2.40599	2.20163	2.23266	1.96347	7.28817	7.48543	7.5691
Clps	1415805_PM_at	7.10119	6.82655	6.2891	6.82782	2.7866	2.67807	2.67807
Clrn3	1434345_PM_at	8.27519	8.05257	8.19869	8.26959	2.65535	3.12102	2.45943
Cmbl	1451322_PM_at	6.55919	7.08321	7.05961	7.07575	2.90689	3.26303	2.72247
Cmtm3	1448316_PM_at	2.32193	2.20163	2.56071	2	5.38198	5.06178	5.08746
Col12a1	1434411_PM_at	2.53605	2.74416	2.53605	2.53605	7.29921	7.48784	7.13853
Col17a1	1418799_PM_a_at	1.96347	2.10434	2.16993	2.1375	12.6583	12.5378	12.2617
Col18a1	1426955_PM_at	3.47249	3.52356	3.56071	3.15381	9.32576	9.18982	9.22545
Col1a2	1450857_PM_a_at	2.70044	2.63227	3.41954	2.848	7.25361	6.63227	6.35403
Col4a1	1452035_PM_at	2.37851	2.63227	2.45943	2.8679	8.67842	8.5988	9.67507
Col4a2	1424051_PM_at	2.58496	3.01792	2.51096	2.63227	8.1375	8.17592	8.30058
Col4a4	1440250_PM_at	2.60881	2.53605	2.60881	2.56071	5.85549	6.06609	6.35579
Col4a5	1425476_PM_at	2.20163	1.926	1.80735	2	7.18587	7.11166	7.32912
Col4a6	1421007_PM_at	2.82782	2.76553	2.94486	2.90689	6.13545	6.22304	5.95187
Col5a1	1416740_PM_at	2.56071	2.60881	2.70044	2.3505	4.60881	6.1819	7.38629
Col5a2	1422437_PM_at	3.05311	2.848	2.63227	2.56071	9.5672	9.19476	8.69139
Col6a1	1448590_PM_at	2.56071	2.94486	3.26303	2.90689	8.48744	7.95536	7.78986
Col6a2	1452250_PM_a_at	4.00899	3.67807	4.10434	3.52356	9.31651	8.43212	7.52278
Col7a1	1419613_PM_at	3.53605	3.26303	3.30743	3.16993	9.51944	8.96232	9.00225
Col8a2	1434667_PM_at	1.88753	1.926	1.80735	1.926	9.64313	9.73251	9.47654
Copz2	1418455_PM_at	3.01792	2.67807	3.10434	2.94486	5.9472	5.69209	6.04221
Cpa4	1453770_PM_at	2.90689	2.58496	2.80735	2.43296	6.30195	5.41954	4.57894
Cpe	1415949_PM_at	2.23266	2.37851	3.63227	2.53605	9.10355	8.74046	8.73234
Cpne8	1431146_PM_a_at	2.7866	2.848	2.8679	2.43296	7.3345	7.46434	7.29829
Cps1	1455540_PM_at	12.6768	12.6831	12.5194	12.6212	3.59694	3.48543	4.66676
Crabp2	1451191_PM_at	2.37851	2.37851	2.76553	2.80735	5.44626	5.89482	5.92125
Crct1	1453092_PM_at	1.926	1.88753	2	1.88753	7.95594	7.21529	7.8936
Creb5	1457222_PM_at	2	2.16993	2.43296	2.03562	4.66107	4.81762	4.07895
Crip2	1417311_PM_at	3.24793	3.82782	3.20163	2.76553	9.54168	9.45162	9.31899
Crispld1	1423352_PM_at	2.3505	2.56071	2.10434	2.70044	5.2211	5.66391	6.45615
Cryab	1434369_PM_a_at	2.29278	2.20163	2.20163	1.96347	10.3862	9.19106	9.31334
Cryz	1438610_PM_a_at	3.26303	2.58496	2.7866	2.70044	6.2075	6.46597	6.37156
Csgalnact1	1452366_PM_at	2.67807	2.45943	2.76553	2.58496	6.52982	6.21529	5.853
Cspg4	1450944_PM_at	2.70044	2.67807	2.53605	2.88753	8.26819	7.92362	8.59768
Cst6	1427910_PM_at	3.21723	3.67807	3.74416	3.12102	10.5787	9.19007	8.58946
Csta	1435760_PM_at	2	1.96347	1.96347	2.03562	6.02901	6.2211	6.65535
Ctgf	1416953_PM_at	3.1375	2.51096	2.80735	3.01792	11.7303	11.6675	11.7677
Ctnnd2	1422592_PM_at	1.926	1.96347	2.03562	1.88753	5.25172	4.77083	5.71149
Ctsf	1451019_PM_at	2.29278	2.20163	2.48543	2.3505	7.78725	7.37591	6.54689
Ctss	1448591_PM_at	8.59805	8.37417	8.42206	8.71356	3.07039	2.90689	4.59096
Cwh43	1426268_PM_at	2.43296	2.98185	3.33628	2.76553	8.27845	8.63408	9.01123
Cxcl1	1457644_PM_s_at	4.39917	3.44626	3.60881	4.46597	9.00141	8.69905	8.42585
Cxcl10	1418930_PM_at	3.20163	2.65535	3.45943	3.70044	7.46923	6.85549	7.72996
Cxcl12	1448823_PM_at	2.51096	2.20163	2.40599	2.07039	7.85425	7.60807	6.76553
Cxcl14	1418457_PM_at	1.88753	1.72247	2.58496	1.926	10.462	10.6202	10.2794
Cxcl16	1418718_PM_at	4.36457	3.88753	3.99095	4.24793	8.97039	8.85767	7.94075
Cxcl2	1449984_PM_at	2.45943	2.80735	2.3505	2.20163	4.85798	5.05745	6.75221
Cxcr4	1448710_PM_at	2.40599	2.10434	1.96347	2.37851	6.76288	5.83542	5.40939
Cxcr7	1417625_PM_s_at	2.848	2.58496	2.53605	2.45943	6.1918	6.52982	7.82082
Cyp1b1	1416612_PM_at	2.10434	1.926	2.07039	2	7.12516	6.09592	6.06178
Cyp26b1	1460011_PM_at	3	2.53605	2.82782	2.8679	5.37851	6.52982	6.0917
Cyp2b10	1425645_PM_s_at	2.3505	2.3505	2.3505	2.26303	5.15381	5.41954	4.10434
Cyp2c65	1429994_PM_s_at	6.63372	6.6851	6.66959	6.97499	3.05311	3.03562	2.3505
Cyp2e1	1415994_PM_at	8.78529	8.22207	3.9542	8.96347	2.16993	2.10434	2.1375
Cyp3a25	1424973_PM_at	3.59694	4.2854	4.32912	4.14568	1.96347	1.76553	1.926
Cyp4b1	1416194_PM_at	4.43296	4.72247	4.07039	4.2555	8.69453	9.25006	8.38845
D130062J21Rik	1446929_PM_at	3.21723	2.926	3.05311	3.01792	7.61839	6.99661	7.1127
D16Ertd472e	1451466_PM_at	3.71149	4.00899	4.32193	4.39917	8.99718	8.43962	8.9678
D330040H18Rik	1444432_PM_at	2.26303	2.1375	2.1375	2.23266	5.02237	5.0045	4.23266
D4Ertd298e	1445940_PM_at	2.63227	2.23266	2.848	2.53605	6.05961	4.54844	4.93546
D630004K10Rik	1440840_PM_at	2.63227	2.40599	2.88753	3.03562	6.11686	5.9542	6.96232
D630039A03Rik	1437085_PM_at	7.95245	7.58045	7.81121	7.75288	2.51096	2.7866	2.32193
Dab1	1435578_PM_s_at	6.60437	6.8125	6.53294	6.4446	3.39232	2.94486	3.37851
Dab2	1420498_PM_a_at	2.16993	2.03562	2.1375	2	7.27984	6.25361	6.42626
Dact1	1417937_PM_at	3.03562	3.01792	3.27798	3.36457	7.91229	7.43463	6.80735
Dapl1	1453568_PM_at	3.07039	2.63227	2.56071	3.01792	8.4818	7.85922	8.6359
Dcn	1449368_PM_at	2.10434	2.29278	2.23266	1.926	4.39917	5.0917	5.06609
Ddah2	1416457_PM_at	3.26303	3.15381	3.24793	3.07039	6.75889	6.48382	6.2555
Ddc	1426215_PM_at	8.24222	8.59021	7.97212	8.49546	3.10434	2.926	2.80735
Ddx26b	1426832_PM_at	2.51096	2.8679	3.24793	2.63227	8.95128	8.75656	7.96463
Ddx3y	1426438_PM_at	6.52669	2.1375	2.23266	2.20163	8.27752	7.53294	7.82528
Def6	1452796_PM_at	2.94486	3.23266	2.65535	3.15381	6.01123	6.3147	6.41109
Defa-rs1	1418550_PM_x_at	11.6228	11.526	9.80816	11.7162	2.926	2.98185	2.72247
Defa24	1450631_PM_x_at	11.8139	11.6055	10.8238	11.9014	1.88753	2.07039	2.07039
Defb1	1419491_PM_at	2.3505	3.1375	2.80735	3.01792	6.05528	5.24031	6.45943
Defb6	1421807_PM_at	2.45943	2.63227	2.67807	2.70044	8.21868	6.78136	8.74886
Degs2	1424549_PM_at	8.88844	8.90839	8.71459	8.57289	2.23266	2.72247	2.48543
Dennd2c	1456891_PM_at	2.53605	2.63227	2.926	2.58496	8.40727	8.87682	7.47735
Dep1	1438892_PM_at	2.03562	2.03562	1.88753	1.88753	5.52042	5.06178	5.17792
Dhrs11	1425704_PM_at	6.2384	6.2555	5.97957	6.34518	2.74416	3.1375	3.29278
Dio1	1417991_PM_at	5.78136	6.1127	5.76553	5.27053	2.26303	3.59694	2.26303
Diras2	1455436_PM_at	2.32193	2	1.96347	2.26303	5.3147	5.53294	5.88509
Dixdc1	1435207_PM_at	3	2.51096	2.48543	2.7866	6.2724	6.40769	6.01123
Dkk3	1417312_PM_at	2.67807	2.88753	2.65535	2.63227	8.95332	8.93958	8.11478
Dlc1	1460602_PM_at	2.10434	2.45943	2.1375	2.1375	6.50462	6.58496	6.1127
Dlx2	1448877_PM_at	1.80735	1.88753	2.1375	1.848	4.80219	5.1416	6.33985
Dlx5	1449863_PM_a_at	2.29278	1.88753	2.10434	2.10434	6.62498	5.45286	4.85798
Dmbt1	1418287_PM_a_at	10.6703	11.7837	11.5907	11.2088	3.3505	2.16993	2.10434
Dmkn	1428781_PM_at	2.3505	2.53605	2.40599	2.58496	12.299	12.2378	12.2093
Dmxl2	1428749_PM_at	2.58496	2.60881	2.58496	2.76553	6.2555	6.46271	5.97728
Dna2	1452210_PM_at	8	7.64169	8.0677	8.08162	2.90689	3.32193	4.8125
Dnaja4	1418591_PM_at	3.63227	3.70044	2.72247	3.70044	10.4016	9.0607	8.55804
Dnajc22	1460468_PM_s_at	7.74819	7.71218	7.54921	7.74012	1.72247	2.26303	1.72247
Dpp4	1416697_PM_at	8.48583	8.32418	8.18982	8.06985	2.90689	2.848	3.56071
Dpysl3	1454613_PM_at	2.72247	2.3505	2.07039	2.65535	6.07253	6.75087	5.63517
Dram1	1424524_PM_at	2.63227	2.76553	2.26303	2.53605	7.61397	6.95303	6.54998
Dsc3	1434534_PM_at	2.53605	2.53605	2.3505	2.70044	11.11	11.0622	10.8459
Dse	1455795_PM_at	1.67807	1.80735	1.63227	1.848	4.27798	6.00225	4.56071
Dsg1a	1458000_PM_at	2	1.80735	2	2.23266	7.22978	6.98413	8.07788
Dst	1421117_PM_at	2.65535	2.45943	2.3505	2.45943	11.5756	11.2353	11.2842
Dtx4	1436545_PM_at	8.66605	8.48341	8.91019	8.26068	3.54844	4.32193	4.39232
Duox1	1456877_PM_at	2.16993	2.16993	2.20163	2.07039	6.50938	6.15178	5.71973
Duoxa1	1460372_PM_at	2.51096	2.56071	2.40599	2.74416	7.92778	7.35667	6.7879
Dusp10	1417164_PM_at	3.47249	3.47249	3.40599	3.71149	9.224	9.14873	8.11738
Dusp14	1431422_PM_a_at	3.01792	2.63227	2.58496	2.53605	6.86047	7.46189	6.6837
Dusp22	1448985_PM_at	1.96347	2.56071	2.26303	2.20163	5.56682	5.14975	5.30743
Dusp8	1418714_PM_at	4.3505	3.08746	4.41278	4.18587	8.59432	8.22304	8.30879
Dzip1l	1436354_PM_at	2.32193	2.32193	2.58496	2.74416	5.30743	5.71425	5.26679
E2f7	1437187_PM_at	6.13545	6.3345	6.37678	6.25361	2.72247	2.07039	3.53605
Ecm1	1448613_PM_at	3.27798	3.51096	3.53605	3.37851	10.3509	10.0257	9.71459
Ednra	1433525_PM_at	2.58496	2.20163	2.29278	2.32193	6.03122	6.39917	5.48864
Efemp1	1427183_PM_at	2.10434	1.926	1.96347	1.96347	4.2555	4.26303	4.29278
Efna5	1436866_PM_at	2.76553	2.20163	2.76553	2.29278	8.85767	8.69453	8.57403
Efnb2	1419638_PM_at	3.57289	3.848	4.79701	4.12102	10.4229	10.6763	9.81458
Efs	1416716_PM_at	2.65535	3.10434	2.848	2.58496	7.45204	7.44956	7.53683
Egfl6	1419332_PM_at	2.37851	2.26303	2.60881	2.37851	8.55995	8.44874	8.33405
Egr3	1436329_PM_at	2.80735	2.16993	3.54844	3.45943	9.16993	9.35116	9.26983
Ehd2	1424157_PM_at	2.37851	2.32193	2.60881	2.26303	5.87283	6.14975	6.22882
Ehf	1451375_PM_at	9.2131	9.0542	9.0872	9.36172	4.71699	4.07895	4.71699
Eif2s3y	1417210_PM_at	7.65678	1.80735	2.37851	2	7.49346	7.20848	7.29921
Elf3	1416916_PM_at	9.06016	9.15886	9.7151	9.11009	4.15381	3.7761	3.85798
Elovl4	1451308_PM_at	2.63227	2.43296	2.63227	2.45943	5.47573	5.79181	7.22497
Emb	1415856_PM_at	2.53605	2.40599	2.10434	2.23266	8.89724	9.35403	9.3262
Emp1	1416529_PM_at	2.94486	3.12102	3.01792	3.7866	11.212	11.3761	10.8729
Emp3	1417104_PM_at	3.10434	2.8679	3.23266	2.63227	5.59991	6.09592	6.31107
Enah	1424800_PM_at	2.20163	2.37851	2.16993	2.26303	9.77528	9.51314	10.0616
Engase	1435289_PM_at	6.51254	6.15785	6.63081	6.19377	3.29278	2.96347	2.80735
Enox1	1436799_PM_at	2.23266	2.26303	2.23266	2.16993	6.97613	7.16993	6.35579
Enpep	1448649_PM_at	3.83794	4.88264	5.70598	4.41954	2.10434	1.926	2.3505
Entpd8	1429550_PM_at	6.33271	6.48382	6.32733	6.27426	2.53605	2.16993	2
Epb4.1l4a	1449167_PM_at	2.74416	3.27798	3.57289	2.8679	6.14975	6.78267	6.35403
Epgn	1449994_PM_at	2.96347	3.05311	2.60881	3.01792	9.97298	8.44584	8.64024
Ephb6	1418051_PM_at	2.10434	2.20163	2.07039	2.07039	7.84235	7.40003	7.16289
Eps8l3	1448798_PM_at	7.85985	7.58646	7.48462	7.48945	1.96347	2.32193	1.96347
Epsti1	1452087_PM_at	8.01625	8.21626	8.2031	8.03342	2.848	2.74416	2.53605
Ereg	1419431_PM_at	2.65535	2.32193	2.43296	2.51096	5.0268	4.93546	5.76553
Esco2	1428304_PM_at	6.18388	6.24793	6.35226	6.17592	1.96347	2.80735	4.09592
Esrrg	1455267_PM_at	8.04439	7.83036	7.53916	8.14364	3.26303	3.10434	3.16993
Esyt3	1456481_PM_at	2.76553	2.7866	2.80735	2.94486	8.56758	8.41701	8.03012
Ets1	1452163_PM_at	2.03562	2.07039	2.20163	2.23266	6.60288	7.05094	6.38543
Evc2	1429447_PM_at	2.26303	2.20163	2.20163	2.1375	5.37851	5.27053	5.02237
Exo1	1418026_PM_at	5.97957	6.47411	6.30925	5.69766	2	2.16993	4.44626
Exoc3l2	1428867_PM_at	1.96347	2.29278	2.10434	2.03562	6.21335	6.05528	5.99774
Exoc6	1460576_PM_at	6.71425	6.51412	6.6851	6.68089	3.12102	3.12102	3.15381
F2r	1437308_PM_s_at	2.07039	2.1375	2.23266	2.29278	6.4545	6.47411	6.3837
F3	1417408_PM_at	2.37851	2.65535	3.65535	3.1375	7.82845	8.43671	8.19131
Fabp1	1417556_PM_at	6.61471	8.10905	8.1472	7.92481	2.53605	1.96347	1.848
Fabp2	1418438_PM_at	10.1236	10.5214	10.8251	10.5889	2.10434	1.88753	2.29278
Fads2	1419031_PM_at	9.14032	9.30172	8.43962	9.11816	3.23266	2.90689	3.54844
Fahd1	1419547_PM_at	6.34163	6.56377	6.24982	6.68089	3	3.20163	3.36457
Fam13c	1448557_PM_at	2.07039	1.96347	2	2.07039	5.07468	4.53605	4.06178
Fam160a1	1437371_PM_at	2.60881	2.45943	2.53605	2.43296	5.62644	5.81762	5.01346
Fam167a	1455872_PM_at	2.1375	2.16993	2.03562	2.23266	8.12412	8.35667	7.66391
Fam171b	1436350_PM_at	1.88753	1.67807	1.72247	2.07039	5.97728	6.06393	6.36982
Fam174b	1434273_PM_at	6.61912	6.79442	6.26491	6.40769	2.45943	2.76553	2.37851
Fam183b	1432556_PM_a_at	5.4363	5.49185	4.94486	5.7866	2.03562	2.1375	2.16993
Fam195a	1417212_PM_at	7.77347	8.26866	7.92303	7.94544	3.05311	3.54844	4.08746
Fam23a	1454399_PM_at	6.66249	6.48059	6.96116	6.93192	2.10434	2.1375	2
Fam46b	1433877_PM_at	2.45943	2.58496	2.51096	2.63227	5.64962	5.853	4.80735
Fam65b	1460555_PM_at	6.8679	6.63517	6.88387	7.03782	2.56071	2.7866	2.16993
Fam81a	1425213_PM_at	3.08746	2.65535	2.7866	3.1375	6.15583	6.40599	6.57894
Fam83e	1430717_PM_at	7.66463	7.62498	7.01235	7.74416	3.03562	3.01792	2.37851
Far2	1455889_PM_at	8.05202	8.10276	7.86481	7.8157	2.1375	2.10434	3.01792
Fat2	1457135_PM_at	2.60881	2.43296	2.60881	2.72247	7.49025	6.98527	7.06286
Fbln2	1423407_PM_a_at	2.53605	2.53605	2.65535	2.7866	5.18587	5.41954	5.77347
Fbp1	1448470_PM_at	8.59954	8.59805	8.89178	8.72144	1.96347	2.1375	1.926
Fbp2	1449088_PM_at	9.71905	9.75656	9.91886	9.83052	2.96347	3.43296	3.18587
Fbxo32	1448747_PM_at	3.52356	3.26303	3.23266	3.73335	6.63807	7.58796	6.75489
Fchsd1	1427155_PM_at	2.3505	2.65535	2.48543	2.67807	6.10852	5.88996	5.62936
Fermt2	1434180_PM_at	1.96347	2.26303	2.07039	2.45943	7.27705	7.51412	7.42459
Fgf18	1449545_PM_at	2.76553	2.72247	3.48543	2.58496	6.07253	6.79572	5.94017
Fgfr1	1424050_PM_s_at	2.74416	3.10434	2.80735	2.76553	9.50601	9.1472	9.1114
Fgfr4	1418596_PM_at	6.4822	5.95652	5.82018	5.88509	2.74416	2.40599	2.1375
Fhl1	1417872_PM_at	2.56071	2.43296	2.10434	2.65535	8.09908	7.28448	7.50224
Figf	1438954_PM_x_at	2.26303	2.23266	2.37851	2.37851	5.77347	4.22497	4.8125
Fignl1	1422430_PM_at	7.40939	7.53605	7.70736	7.38802	2.74416	2.80735	4.73335
Fjx1	1450728_PM_at	2.63227	2.74416	1.96347	2.23266	5.9331	5.90689	5.36107
Fkbp10	1449632_PM_s_at	2.10434	2.23266	2.40599	1.926	6.7879	5.7252	5.98413
Flna	1426677_PM_at	3.49825	3.29278	3.91648	3.65535	7.70805	7.39832	7.72247
Flnc	1447812_PM_x_at	3.29278	3.74416	3.39232	3.57289	8.22641	7.57894	6.47249
Flrt2	1455096_PM_at	2.1375	2.16993	2	2.16993	7.78202	7.13443	7.08428
Fn1	1426642_PM_at	2.16993	1.80735	2.1375	2.20163	7.39917	6.10434	6.24982
Fosl1	1417487_PM_at	2.43296	2.63227	2.96347	2.56071	8.54921	8.76885	8.57818
Foxa1	1418496_PM_at	8.26303	8.05582	8.7139	8.53761	3.70044	3.85798	3.6893
Foxa2	1422833_PM_at	6.01569	6.61176	5.98413	6.32553	2.8679	2.43296	3.41954
Foxa3	1431900_PM_a_at	7.17393	7.32373	7.48945	7.03342	2.26303	2.53605	2.43296
Foxc1	1419486_PM_at	2	1.96347	1.96347	1.88753	9.14949	9.59283	9.05121
Frem2	1457038_PM_at	2.65535	2.23266	2.60881	2.37851	7.14873	7.82464	8.61912
Frmd6	1451264_PM_at	4.00899	3.73335	3.44626	4.07895	8.41278	8.60177	8.0129
Fry	1456480_PM_at	3.18587	3.07039	2.65535	3.07039	6.50938	6.50938	6.25172
Fscn1	1416514_PM_a_at	1.926	2.23266	2.23266	2.03562	8.68545	9.50819	9.62388
Fst	1434458_PM_at	2.53605	2.20163	2.32193	2.20163	10.5868	10.6469	10.197
Fut4	1455843_PM_at	5.50462	5.36107	6.05745	5.57592	2.10434	2.26303	2.51096
Fxyd6	1417343_PM_at	2.10434	2.23266	2.07039	2.20163	7.69418	7.09698	6.78529
Fzd3	1434788_PM_at	2.51096	2.45943	2.96347	2.58496	7.75288	7.46434	7.42122
Gal3st4	1435606_PM_at	2.51096	2.65535	2.43296	2.37851	5.34696	5.3147	5.04876
Galnt12	1437760_PM_at	7.05853	7.60437	7.01011	7.60437	2.29278	1.88753	1.848
Galnt6	1434399_PM_at	7.05853	6.98299	6.68229	6.84046	3.57289	2.74416	2.848
Galntl4	1454780_PM_at	2.10434	2.29278	2.03562	2.29278	6.97384	7.56529	6.93782
Gas1	1416855_PM_at	3.33628	2.926	3.33628	3.01792	9.7761	9.85284	9.4248
Gata3	1448886_PM_at	2.29278	2.32193	2.43296	2.07039	8.24174	7.40003	8.32012
Gata4	1418863_PM_at	5.9472	6.24031	6.30561	5.97269	2.74416	2.94486	3.20163
Gata5	1450125_PM_at	5.99548	6.02901	6.30925	5.57289	2.63227	2.76553	2.45943
Gcnt2	1425503_PM_at	3.45943	3.36457	3.57289	3.82782	7.60807	8.08958	7.48382
Gdf10	1424007_PM_at	2.16993	2.29278	2.3505	2.23266	6.25172	7.60066	7.09592
Gdnf	1419080_PM_at	2.20163	2.10434	2.03562	2.03562	5.3147	3.7866	3.64386
Gem	1426063_PM_a_at	2.848	2.80735	2.67807	3.01792	8.52709	9.06259	7.66818
Gfra1	1439015_PM_at	2.45943	2.32193	2.60881	2.37851	7.53372	7.92006	8.00562
Ggta1	1418483_PM_a_at	1.88753	1.848	1.67807	1.96347	7.85362	7.87344	7.36019
Gipc2	1417178_PM_at	8.51491	8.62534	8.70079	8.54535	3.44626	3.33628	4.18587
Gja1	1437992_PM_x_at	2.43296	2.51096	2.37851	2.40599	11.5235	11.3038	11.4207
Gjb4	1422179_PM_at	2.1375	2.07039	2.1375	2.20163	4.53605	4.66107	5.23266
Gjb5	1449204_PM_at	2.94486	2.58496	2.76553	2.58496	4.84298	5.92837	6.02237
Gkn3	1429286_PM_at	10.2149	9.44522	8.79636	10.0522	2.07039	2.51096	1.926
Gli1	1449058_PM_at	2.32193	1.96347	2.26303	1.96347	6.43463	7.01903	8.05202
Gli2	1459211_PM_at	2.94486	3.01792	2.848	2.82782	8.10748	8.69453	8.49265
Gli3	1456067_PM_at	2.60881	2.72247	2.56071	2.848	6.26866	6.65535	6.23074
Glod5	1460454_PM_at	7.32912	7.81634	7.58195	7.59021	3	2.29278	2.16993
Glrx	1416592_PM_at	10.0775	10.1746	10.0971	10.3636	5.23266	4.69488	5.1375
Gm1123	1457269_PM_at	9.97355	10.2087	9.61287	10.1483	3.12102	3.40599	3.63227
Gm11545	1437361_PM_at	8.44626	8.16088	8.40216	7.79312	3.18587	3.37851	2.56071
Gm12824	1443939_PM_at	2.20163	2.16993	2.10434	2.45943	7.60881	7.9507	7.38024
Gm239	1447416_PM_at	7.31922	7.20163	7.24031	7.35667	2.1375	2.20163	2.37851
Gm5480	1439560_PM_x_at	9.23122	9.20408	9.33584	9.29163	3.37851	3.54844	3.62059
Gm94	1458367_PM_at	2	1.926	2.23266	2.07039	7.85985	7.14771	8.54612
Gnai1	1454959_PM_s_at	2.32193	2.76553	2.43296	2.26303	9.27984	9.12541	9.1179
Gne	1448810_PM_at	6.83415	7.02901	7.07788	6.96809	3.12102	3.29278	3.08746
Golm1	1415698_PM_at	9.56872	9.53177	9.0381	9.28702	3.99095	3	3.66676
Golt1a	1425159_PM_at	6.15987	6.51254	6.24982	6.12516	2.23266	2.43296	2.40599
Gpa33	1419330_PM_a_at	6.59395	6.65249	7.03122	6.44626	2.63227	2.16993	1.926
Gpc1	1417389_PM_at	2.53605	2.76553	2.65535	2.74416	5.80478	6.13134	6.96347
Gpc6	1428774_PM_at	2.40599	2.23266	2.32193	2.20163	6.50144	6.8009	6.81378
Gpd1	1448249_PM_at	6.10434	6.36457	6.32733	6.21917	2.40599	2.37851	2.63227
Gpr126	1437409_PM_s_at	4.34341	3.74416	2.65535	2.94486	8.25739	7.8586	7.87529
Gpr87	1420364_PM_at	2.26303	2.70044	2.51096	2.37851	7.27612	7.63372	6.60437
Gpx8	1424099_PM_at	2.48543	2.26303	2.45943	2.23266	6.10852	6.13955	6.45286
Greb1	1419593_PM_at	6.31651	6.32733	6.36632	6.66391	2.72247	2.63227	2.67807
Grem1	1425357_PM_a_at	3.3505	3.33628	3.29278	3.39232	8.08268	8.14924	8.32733
Grhl1	1424030_PM_at	3.1375	3.49825	2.90689	2.8679	7.48059	7.35138	7.34607
Grhl3	1436932_PM_at	2.48543	2.51096	2.60881	2.48543	4.9542	4.32193	5.98413
Grip1	1435951_PM_at	2.32193	2.3505	2.53605	2.1375	6.15785	6.55152	6.47249
Gsg2	1450886_PM_at	6.56834	6.49185	5.71425	5.81762	2.16993	2.3505	3.15381
Gsn	1456312_PM_x_at	5.38888	4.64962	5.42962	5.46923	11.2379	11.0984	11.1924
Gstm3	1427474_PM_s_at	7.65392	8.12567	7.02459	7.55075	3.23266	2.7866	2.58496
Gstt1	1418186_PM_at	7.85237	8.04056	7.20359	7.43463	2.07039	2.80735	2.45943
Gstt2	1417883_PM_at	7.93487	8.26866	8.01625	8.19771	3.3505	3.44626	3.27798
Guca2b	1460233_PM_at	5.64674	5.9331	5.51096	5.48864	2.45943	2.32193	2.10434
Gucy2c	1436370_PM_at	8.77413	7.75355	8.14057	8.8857	2.70044	1.80735	2.65535
H2-DMa	1422527_PM_at	7.76354	7.81954	4.43962	7.46842	2.65535	2.56071	3.88753
H2-Q2	1418734_PM_at	6.77742	6.57743	7.41954	7.45861	1.48543	1.96347	1.96347
H60c	1460463_PM_at	2.53605	2.23266	2.26303	2.65535	6.39232	5.51412	6.7879
Hal	1418645_PM_at	2.07039	2	2.43296	2.45943	5.73064	4.89724	6.59694
Has2	1418678_PM_at	2.48543	2.32193	2.40599	2.58496	7.22497	7.2937	6.08108
Hdgfrp3	1450924_PM_at	2.3505	2.26303	2.26303	2.43296	7.20065	6.82146	7.05853
Hdhd3	1425343_PM_at	5.97499	6	5.63807	6.22497	2.8679	2.76553	2.80735
Heg1	1439926_PM_at	2.48543	2.51096	2.32193	2.56071	5.6837	4.60881	5.55152
Hemgn	1418199_PM_at	5.56986	5.76818	5.35755	5.61176	1.926	1.926	1.926
Hip1	1434557_PM_at	2.23266	2.40599	2.58496	2.51096	5.56377	4.86295	5.21335
Hivep2	1422018_PM_at	4.3147	3.48543	4.00899	3.99095	8.08375	8.34474	7.46434
Hivep3	1458802_PM_at	3.10434	2.88753	2.65535	3.72247	8.37025	8.45697	8.34784
Hk1	1437974_PM_a_at	2.90689	3.05311	2.848	3.29278	6.76155	6.79312	7.20065
Hmcn1	1438532_PM_at	2.1375	1.80735	2.16993	2	9.27006	8.85705	9.07361
Hmgn3	1434875_PM_a_at	2.60881	2.70044	3.07039	2.58496	6.43129	6.63662	8.00225
Hnf4a	1427001_PM_s_at	11.2734	11.3773	11.2134	11.1438	3.32193	2.8679	2.82782
Hnf4g	1460127_PM_at	4.55459	4.74953	5.12102	5.1819	1.63227	1.63227	1.88753
Hoxa7	1449499_PM_at	2.53605	2.60881	2.70044	2.48543	5.49506	5.47897	5.99095
Hoxb2	1449397_PM_at	3.43296	3.70044	3.30743	3.57289	7.4446	7.20261	7.27426
Hoxb3	1456229_PM_at	3.24793	3.43296	3.37851	3.39232	7.24508	7.11686	7.28263
Hoxc13	1425874_PM_at	2.70044	2.3505	2.07039	2.03562	5.36807	5.58195	5.47249
Hoxc8	1452412_PM_at	2.26303	2.40599	1.76553	2.51096	7.81954	8.08162	8.43962
Hoxd8	1431099_PM_at	2.58496	2.43296	2.76553	2.40599	6.95768	5.59694	5.93074
Hr	1435950_PM_at	4.63227	4.67243	4.73877	4.12102	9.43609	9.52689	9.42543
Hrnr	1451613_PM_at	1.96347	1.848	1.53605	2	5.49825	4.00899	5.88509
Hs3st6	1459646_PM_at	2.26303	2.37851	2.63227	2.16993	4.83794	4.63807	5.30378
Hsd17b13	1460606_PM_at	6.56529	6.36107	7.92837	6.40259	2.03562	2.63227	2.48543
Hspa2	1417101_PM_at	2.8679	3.29278	3.32193	4.26303	8.20457	8.69488	7.58346
Hspb1	1422943_PM_a_at	3.89724	3.94486	3.88753	4.04439	13.4658	13.3625	13.3697
Hspb8	1417013_PM_at	2.56071	2.51096	2.63227	2.96347	10.7625	10.6322	9.98057
Htr4	1443365_PM_at	6.4363	5.2211	5.83036	6.00225	2.74416	2.94486	2.926
Htra1	1416749_PM_at	2.03562	2.10434	2.56071	2.1375	10.4248	9.60936	9.20114
Icam1	1424067_PM_at	3.12102	2.60881	2.74416	2.51096	9.06824	9.29416	9.05772
Id4	1423259_PM_at	3.01792	2.70044	3.7761	3.59694	10.345	10.4038	10.0123
Ifi202b	1457666_PM_s_at	2.07039	1.76553	1.96347	1.80735	8.94281	8.27566	9.27146
Ifi27l2b	1425120_PM_x_at	7.93487	7.94953	7.82273	8.05202	3.20163	2.80735	3.1375
Ifi47	1417292_PM_at	7.8189	7.87958	7.21626	7.77017	3.32193	3.29278	3.36457
Ifitm6	1440865_PM_at	2.07039	2	2.3505	1.96347	4.53605	3.64386	5.1334
Ift57	1418929_PM_at	2.51096	2.82782	2.80735	2.63227	6.79961	7.06824	6.7046
Igfbp3	1423062_PM_at	1.80735	1.76553	2.07039	2	9.75439	8.78463	9.12903
Igfbp6	1417933_PM_at	2.10434	2.07039	2	2.07039	5.80478	4.96347	5.01792
Igfbp7	1423584_PM_at	2.43296	2.65535	3.83794	2.58496	8.15482	7.76089	8.7139
Il1r1	1448950_PM_at	2.88753	2.26303	2.65535	2.90689	6.14771	6.03782	5.56986
Il1rl2	1434903_PM_s_at	2.20163	2.43296	2.20163	2.23266	5.26679	5.39917	6.38888
Il1rn	1451798_PM_at	2.3505	2.23266	2.32193	2.848	5.18982	4.77083	5.70874
Il20rb	1437876_PM_at	2.20163	2.16993	2.23266	2.43296	6.24413	6.1127	5.32553
Il31ra	1451535_PM_at	3.03562	2.53605	2.76553	2.88753	9.43003	8.95652	8.84987
Il33	1416200_PM_at	2.74416	2.82782	2.74416	2.65535	5.86295	5.62936	7.79116
Inf2	1436216_PM_s_at	3.57289	3.41954	2.98185	3.33628	8.69662	8.41066	8.40939
Inhbb	1426858_PM_at	2.45943	2.45943	2.56071	2.26303	8.39275	8.2446	7.82082
Iqgap2	1433885_PM_at	7.35931	7.51649	7.49905	7.37678	2.63227	2	2.3505
Irf8	1416714_PM_at	7.63735	8.06555	7.82655	7.65249	2.3505	2.29278	2.32193
Irgm1	1418825_PM_at	6.54226	6.85674	6.20945	6.66107	3.32193	2.94486	3.1375
Irx1	1451983_PM_at	2.3505	2	2.37851	2.23266	8.00843	7.24031	7.36019
Irx2	1426298_PM_at	2.65535	2.67807	2.48543	2.80735	9.87759	9.83147	9.88035
Irx3	1418517_PM_at	2.848	3.16993	2.926	3.54844	10.5038	10.2801	9.77066
Irx4	1419539_PM_at	1.926	2.07039	2.40599	1.96347	6.37851	6.56986	6.27426
Irx5	1421072_PM_at	2.29278	2.1375	2.10434	2.45943	9.90959	9.77231	9.61139
Ism1	1436987_PM_at	1.88753	1.80735	2.20163	1.76553	7.90869	8.21626	6.9542
Isx	1431922_PM_at	7.75956	8.09961	8.07093	7.77215	2.32193	2.07039	2.43296
Itga5	1458996_PM_at	2.8679	2.80735	2.65535	2.82782	5.92125	5.83289	5.69209
Itgb5	1417533_PM_a_at	3.33628	4.20163	3.70044	3.70044	7.6858	7.66676	7.64674
Itgb8	1436223_PM_at	2	1.848	2.03562	1.926	7.49265	7.42878	7.50462
Itln1	1418165_PM_at	10.2931	9.85144	9.22786	10.3725	2.48543	2.20163	2.53605
Ivl	1439878_PM_at	2.23266	2.29278	2.10434	1.926	5.71699	4.86295	6.32012
Jag2	1426431_PM_at	3.18587	3.70044	3.56071	3.40599	7.83036	7.76421	7.62498
Jakmip1	1441317_PM_x_at	8.79344	8.66924	8.86944	8.71218	2.45943	2.53605	2.7866
Jdp2	1450350_PM_a_at	2.26303	3.08746	2.03562	2.37851	5.95187	5.23266	4.14568
Kbtbd11	1435465_PM_at	6.58045	7.01792	7.57061	5.83036	2.72247	2.56071	2.70044
Kcne3	1418499_PM_a_at	10.5918	10.5817	9.85284	10.6479	1.926	2	2.1375
Kcnh1	1435994_PM_at	2.10434	2.16993	2.58496	2.20163	4.74953	5.86295	5.20945
Kcnj15	1435354_PM_at	2.07039	2.03562	2.03562	1.848	4.21723	4.33628	4.66107
Kcnk1	1448690_PM_at	9.22231	9.41912	9.18512	9.11166	2.82782	2.76553	2.94486
Kcnk2	1449158_PM_at	2.16993	2.26303	2.10434	2.29278	6.67384	6.76421	5.70874
Kcnn4	1435945_PM_a_at	9.47796	9.65177	9.47472	9.27705	3.63227	3.27798	3.51096
Kcnq1	1449464_PM_at	9.3217	9.05284	9.44128	9.11946	3.01792	3.23266	2.63227
Kcnq1ot1	1457781_PM_at	3.94486	3.27798	3.05311	2.8679	7.30925	7.15583	7.46107
Kctd1	1422293_PM_a_at	2.67807	2.67807	2.37851	2.53605	7.70598	7.67948	7.7252
Kif12	1453193_PM_s_at	4.73877	4.48543	5.54226	4.61471	2.10434	2.1375	1.848
Kif20b	1439695_PM_a_at	7.85487	8.01903	7.59096	7.56605	2.76553	3.57289	5.2854
Kirrel	1434797_PM_at	2.53605	2.43296	2.65535	2.53605	6.21917	6.18785	6.80349
Klc3	1425558_PM_at	2.67807	2.96347	2.80735	2.53605	8.01737	8.11009	8.09487
Klf15	1448181_PM_at	2.16993	2.07039	2.03562	2.3505	3.9542	5.36107	4.20945
Klf2	1448890_PM_at	3.49825	3.05311	4.43962	3.41954	9.76752	8.2891	7.69627
Klhl29	1434639_PM_at	2.23266	2.37851	2.32193	2	6.63662	7.31651	6.40769
Klk1	1448107_PM_x_at	7.33092	8.25833	6.80864	7.56071	2.10434	2	2.10434
Klk11	1419201_PM_at	1.88753	2	2	1.848	3.27798	3.62059	5.20163
Klk5	1429230_PM_at	2.23266	1.76553	2.29278	2.16993	5.14568	4.6893	6.49985
Klk7	1423542_PM_at	3.39232	2.8679	3.03562	3.1375	9.14109	7.69	9.32508
Kprp	1428980_PM_at	2.3505	1.926	2.1375	2.16993	5.33985	4.81762	5.04439
Krt1	1422481_PM_at	2.76553	2.7866	2.88753	2.90689	7.52121	6.8505	8.60437
Krt10	1452166_PM_a_at	5.11686	5.22882	5.40939	5.44294	10.8376	10.4607	11.4723
Krt14	1423935_PM_x_at	2.40599	2.16993	2.1375	2.3505	12.8096	12.438	11.9465
Krt15	1422667_PM_at	4.64962	4.83794	5.1375	5.2854	12.3764	12.5077	12.1492
Krt16	1448932_PM_at	2.10434	2.40599	2.58496	2.23266	10.1954	9.834	9.63717
Krt17	1423227_PM_at	2	1.96347	2.20163	2.07039	10.3128	10.1982	10.4384
Krt19	1417156_PM_at	11.2641	11.4069	11.6514	11.2367	2.82782	3.59694	3.40599
Krt24	1453327_PM_at	2.60881	3.33628	3.26303	2.56071	9.68001	9.62607	9.09144
Krt5	1424096_PM_at	2.8679	2.88753	3	3.08746	12.1091	12.2763	12.3814
Krt6a	1422783_PM_a_at	2.98185	3.1375	3.18587	2.67807	10.7281	10.2456	8.6388
Krt7	1423952_PM_a_at	8.84486	8.95041	8.8458	8.52943	3.08746	2.26303	2.3505
Krt75	1427378_PM_at	2.67807	2.48543	2.74416	2.63227	6.17592	7.52748	6.6014
Krt77	1433923_PM_at	2.40599	2.74416	2.63227	2.63227	10.7669	10.0602	11.1916
Krt79	1427352_PM_at	2.63227	3.21723	2.20163	2.70044	8.68475	7.24888	9.03507
Krt80	1419619_PM_at	3.44626	3.29278	3.29278	3.3505	8.29921	8.57099	8.32328
Krtap17-1	1453523_PM_at	2.23266	2.10434	2.03562	2.29278	9.76653	9.2884	8.94895
Krtdap	1434227_PM_at	2.20163	2.32193	2.23266	2.37851	10.6171	10.2546	11.5549
Ky	1440435_PM_at	5.05745	4.70598	3.89724	4.57894	2.26303	1.88753	2.26303
LOC552901	1458505_PM_at	6.22304	6.11478	5.926	6.59544	2.10434	2.3505	2
Lama3	1427512_PM_a_at	2.03562	1.63227	1.80735	2.1375	9.86774	9.38262	9.02514
Lama5	1427009_PM_at	3.20163	3.45943	4.00899	2.926	7.00338	7.07253	7.5812
Lamb1	1424114_PM_s_at	2.16993	2.43296	2.63227	2.56071	5.53916	5.79181	6.06824
Lass3	1444740_PM_at	1.88753	2.07039	2.07039	2.26303	5.91886	5.88509	5.62936
Lats2	1439441_PM_x_at	2.1375	1.72247	1.96347	1.848	6.25361	5.71149	5.37504
Lce1a1	1420677_PM_x_at	2.56071	2.48543	2.70044	2.48543	5.76288	5.06609	5.14568
Lce1a2	1420350_PM_at	2.32193	2.23266	2.96347	2.10434	5.70321	5.01346	5.37156
Lce1c	1453218_PM_at	2.07039	1.926	2.53605	1.96347	6.51096	5.80993	6.35403
Lce1f	1420550_PM_at	2.1375	2.29278	2	2.40599	5.05311	4.22497	4.2555
Lce1m	1429565_PM_s_at	2.29278	2.43296	2.10434	2.1375	7.47086	6.78921	6.70044
Lcp1	1415983_PM_at	7.47168	7.00338	6.29829	7.66605	2.98185	2.43296	4.20163
Ldb3	1433783_PM_at	6.9542	7.6907	6.08534	6.9507	2.90689	2.82782	2.7866
Ldlrad3	1438666_PM_at	3.01792	3.20163	3.23266	3.1375	7.18884	7.16591	6.36807
Lect2	1449492_PM_a_at	5.22497	5.16591	7.20163	5.42291	2.1375	2.48543	1.76553
Leprel1	1436178_PM_at	2.48543	2.16993	2.43296	2.29278	9.17168	8.51373	7.75288
Leprel4	1455288_PM_at	3.18587	3.30743	3.56071	3.40599	8.21675	7.72042	7.53294
Lgals1	1455439_PM_a_at	4.18587	4.56682	5.75756	3.83794	9.29531	8.7445	9.49065
Lgals2	1417079_PM_s_at	12.3633	12.6775	12.4244	12.4753	2.16993	2.03562	2.16993
Lgals3	1426808_PM_at	4.75489	5.30743	6.15987	5.38198	12.3686	12.2136	11.9386
Lgals3bp	1448380_PM_at	8.67631	8.71356	7.93428	8.36763	2.7866	2.58496	3.10434
Lgals4	1451336_PM_at	11.5327	11.6291	11.5832	11.5439	5.73877	5.69488	5.14975
Lgals7	1422308_PM_a_at	2.7866	2.94486	2.65535	2.82782	11.9844	12.3317	12.5444
Lgals9	1421217_PM_a_at	8.82369	8.98214	8.58684	8.52552	2.80735	3.15381	2.926
Lhfp	1433776_PM_at	2.48543	2.37851	2.32193	2.10434	5.78921	6.19967	5.39917
Lhpp	1452889_PM_at	6.87529	6.93899	7.32373	6.93899	2.8679	2.56071	3.48543
Lhx2	1418317_PM_at	2.10434	1.88753	2.16993	2.10434	10.2723	10.0051	10.2432
Lifr	1454984_PM_at	2.10434	2	2.1375	1.76553	8.3837	8.26162	7.45615
Lipt2	1423357_PM_at	8.27752	8.42836	7.92659	8.42375	3.29278	3.39232	3.44626
Lmna	1457670_PM_s_at	4.03562	4.69488	4.85798	4.69488	10.4318	10.5563	10.651
Lmo1	1418478_PM_at	2.20163	2.20163	2.20163	2.26303	8.072	8.36807	8.57175
Lnx1	1455825_PM_s_at	8.02459	7.62352	7.85674	7.82845	3.93546	3.20163	3.01792
Lor	1448745_PM_s_at	2.20163	2.16993	2.70044	2.23266	10.0407	8.93958	9.94895
Lpar3	1418723_PM_at	1.848	1.848	1.926	2.16993	5.63807	5.8125	6.00225
Lpcat2	1434945_PM_at	3.41954	3.12102	3.3505	3.29278	7.94895	7.93133	7.18289
Lphn3	1447551_PM_x_at	2.32193	2.1375	2.45943	2.40599	5.77083	4.97269	4.56682
Lrat	1444487_PM_at	6.38543	6.11894	5.91886	6.42962	2.80735	2.51096	2.43296
Lrrc8e	1438445_PM_at	2.90689	2.45943	2.40599	2.16993	5.16591	5.07895	5.61471
Lrrn3	1434539_PM_at	2.53605	2.16993	2.45943	2.51096	5.6865	5.56377	5.46923
Ltbp1	1448870_PM_at	2.10434	2.16993	1.80735	2.03562	7.77676	7.35843	7.45533
Ltbp2	1418061_PM_at	2.67807	2.23266	2.43296	2.65535	9.19648	8.99039	8.27333
Ltbp3	1438312_PM_s_at	3.71149	4.07895	4.32193	4.1127	9.91558	9.7303	9.93605
Ltbp4	1436665_PM_a_at	2.82782	2.43296	2.848	2.51096	6.34341	6.0917	5.38198
Ly6d	1416930_PM_at	2.40599	2.45943	2.40599	2.26303	8.5672	8.35271	8.81538
Ly6g6c	1422749_PM_at	1.848	1.72247	2.1375	1.848	7.1416	6.87897	6.57894
Ly75	1449328_PM_at	3.58496	3.7761	3.18587	3.74416	1.926	1.72247	1.43296
Lypd3	1417942_PM_at	2.26303	2.3505	2.37851	2.37851	8.95245	9.22906	8.53993
Lypd6b	1429274_PM_at	2	2.26303	2.07039	2.07039	5.76553	5.94251	6.12309
Lyz1	1439426_PM_x_at	12.0855	12.1204	11.0617	12.1366	2.16993	2.51096	2.1375
Lyz2	1423547_PM_at	6.34163	6	4.52356	6.40769	1.43296	2.3505	2.43296
Mafb	1451716_PM_at	3.07039	2.96347	3.36457	3.27798	6.66534	6.98982	6.41785
Maob	1434354_PM_at	6.6014	6.70044	6.22497	6.88874	2.7866	2.40599	2.80735
Map3k6	1449901_PM_a_at	1.96347	2.37851	2.20163	2.16993	5.25172	5.83794	4.17792
Map3k8	1419208_PM_at	2.51096	2.45943	2.23266	2.40599	7.37591	7.55152	6.71973
2013-03-03	1441643_PM_at	3.63227	2.96347	3.48543	3.3505	7.40259	6.6453	6.60733
Matn2	1455978_PM_a_at	2.56071	2.65535	3.54844	2.848	5.95884	6.17991	6.01123
Mcoln2	1431705_PM_a_at	6.14364	6.22497	6.27426	6.26679	2.43296	2.26303	2.26303
Me2	1426572_PM_at	8.10381	8.28216	8.3345	8.14924	3.43296	3.49825	3.7761
Mecom	1438325_PM_at	8.30879	8.01067	8.58646	8.15886	3.07039	3.44626	3.23266
Megf6	1437057_PM_at	2.3505	2.45943	2.80735	2.58496	6.45779	6.38198	6.25739
Megf9	1433968_PM_a_at	3.58496	3.65535	3.79701	3.89724	7.78398	8.03507	7.91409
Mettl7b	1416980_PM_at	5.11686	5.60288	5.98185	5.25927	2.58496	2.72247	2.53605
Mfap3l	1428804_PM_at	2.23266	2.53605	3.63227	2	8.29048	8.44874	9.17018
Mfhas1	1429005_PM_at	2.82782	3.36457	2.48543	3.40599	8.84298	8.12153	8.86666
Mgam	1456777_PM_at	9.20921	8.85487	8.7879	9.13057	2.58496	2.63227	2.23266
Mgp	1448416_PM_at	2.72247	2.26303	2.70044	2.32193	7.02126	6.91289	6.18388
Mitf	1455214_PM_at	2.72247	2.90689	2.40599	2.96347	9.19697	9.30287	8.22255
Mlxipl	1419185_PM_a_at	10.1392	10.3196	9.84078	10.074	4.16189	4.07895	3.60881
Mmp2	1439364_PM_a_at	2.3505	2.03562	2.48543	2.20163	8.27798	7.69975	7.02348
Mmp7	1449478_PM_at	6.91886	6.58796	6.59694	6.58496	2.88753	2.72247	1.926
Mn1	1454867_PM_at	2.32193	2.43296	2.07039	2.32193	6.27984	6.58346	6.63227
Mnx1	1460299_PM_at	4.56682	4.74416	4.94486	4.59096	1.72247	1.67807	1.58496
Mobkl2b	1429284_PM_at	7.31741	7.07788	7.38888	7.39575	3.8679	3.41954	3.23266
Moxd1	1422643_PM_at	2.82782	3.03562	4.16189	2.23266	10.6249	10.5782	10.7294
Mpdz	1418664_PM_at	2.32193	2.53605	2.32193	2.74416	6.58946	6.73064	7.13955
Ms4a10	1432453_PM_a_at	7.44956	7.53838	7.58195	7.28355	2.60881	2.63227	2.45943
Ms4a8a	1418797_PM_at	5.07468	5.66107	5.8505	5.07039	1.926	3.10434	2.67807
Msn	1421814_PM_at	2.926	2.37851	2.43296	2.56071	9.40493	9.10852	8.92303
Msra	1448856_PM_a_at	8.03122	8.33584	7.95594	8.04712	3.05311	2.88753	3
Msrb3	1454997_PM_at	2.45943	2.29278	2.70044	2	6.18982	6.80735	6.1334
Msx2	1449559_PM_at	2.3505	2.70044	2.63227	2.60881	7.09592	6.73606	6.27053
Mtap2	1434194_PM_at	2.26303	2.10434	2.16993	2.07039	4.64962	3.83794	5.48864
Mtap7d1	1424040_PM_at	3.72247	4.12102	3.3505	2.926	8.70217	8.5306	8.1127
Mtfp1	1424223_PM_at	6.34341	6.79961	6.18587	6.30743	2.26303	2.8679	2.32193
Mtmr11	1460550_PM_at	3.6893	3.74416	3	3.18587	9.26679	9.01151	8.63481
Mttp	1419400_PM_at	7.37504	7.55919	8.02735	7.75288	3.3505	2.94486	3.20163
Muc13	1419387_PM_s_at	10.8892	10.7109	10.6443	10.4933	3.1375	2.926	2.90689
Muc15	1426941_PM_at	2.23266	1.80735	1.76553	1.88753	5.01792	5.69488	5.8802
Muc2	1428435_PM_at	6.71562	7.82273	7.05202	6.97039	3.36457	2.7866	2.94486
Muc3	1427374_PM_at	7.38543	8.05691	8.82114	7.64097	2.37851	1.76553	2.16993
Muc4	1438555_PM_x_at	8.25077	8.04111	7.14873	8	1.96347	2.70044	2.7866
Myb	1421317_PM_x_at	10.439	10.3745	10.708	10.4175	2.98185	2.848	4.70598
Myh10	1452740_PM_at	2.8679	2.70044	3.18587	2.58496	4.97728	6.50779	6.7252
Mylk3	1439101_PM_at	4.853	4.77083	5.6837	5.63517	2.1375	2.23266	2.16993
Myo15b	1427203_PM_at	6.8716	6.75221	7.50303	6.84423	3.81762	3.60881	2.96347
Myo1a	1429805_PM_at	8.46801	8.55267	8.19131	8.50224	2.03562	2.23266	3.10434
Myo5a	1436051_PM_at	2.53605	2.67807	2.32193	2.65535	5.37504	5.84549	5.9331
Myo5b	1452298_PM_a_at	7.94075	7.83983	7.73742	7.6359	4.26303	3.76553	3.3505
Myo5c	1424933_PM_at	6.56682	6.54689	6.77742	6.74012	2.26303	2.8679	2.51096
Myo7b	1420426_PM_at	8.79377	8.3746	8.19918	8.37678	2.7866	2.56071	2.37851
Myoc	1450468_PM_at	2.37851	2.45943	2.45943	2.1375	8.27566	8.18933	7.98982
Myof	1427318_PM_s_at	2.90689	2.72247	3.21723	2.94486	6.2817	6.40259	5.43296
Nags	1425230_PM_at	6.22304	6.55152	6.74281	6.18587	2.96347	3.60881	2.3505
Naip1	1425298_PM_a_at	5.98185	5.94486	6.34696	6.23266	2.82782	3.48543	2.23266
Naip2	1460273_PM_a_at	6.12722	6.05961	5.80735	5.88753	2.29278	2.56071	2.32193
Naip5	1421525_PM_a_at	6.86542	6.50938	6.84298	6.89482	2.32193	2.7866	2.1375
Naip6	1427434_PM_at	7.27891	7.24413	8.10434	7.37764	2.96347	2.80735	2.37851
Nav1	1436907_PM_at	7.60585	7.43045	7.4814	7.31832	2.58496	2.23266	2.23266
Nbl1	1448428_PM_at	2.63227	2.74416	2.60881	2.56071	6.65105	6.32912	6.13955
Ncs1	1434887_PM_at	2.45943	2.58496	2.58496	2.45943	6.39575	6.44128	6.74685
Ndrg4	1426615_PM_s_at	2.43296	2.29278	2.7866	2.70044	6.69627	7.03342	6.90448
Nebl	1438452_PM_at	2.80735	2.58496	4.09592	2.37851	7.08215	7.24603	6.36982
Neurl3	1444003_PM_at	7.27984	6.47086	5.83036	6.77479	3.32193	2.45943	3
Neurog3	1432034_PM_at	4.86295	6.48382	5.73877	5.08746	2.1375	2.1375	2.23266
Nfatc1	1428479_PM_at	3.74416	4.1127	3.39232	3.63227	8.46107	8.85175	7.78136
Niacr1	1419721_PM_at	2.32193	2.45943	2.20163	2.3505	6.03562	5.64386	5.89966
Nlrp10	1456211_PM_at	2.10434	1.72247	1.848	2.10434	5.2891	4.71149	4.74953
Nlrp6	1427369_PM_at	9.23721	9.24151	9.37829	9.0523	4.15381	4.07895	3.87774
Npc1l1	1438514_PM_at	4.86295	5.71149	6.01123	5.29646	2.80735	2.72247	2.45943
Npnt	1452107_PM_s_at	2.63227	2.65535	2.74416	2.58496	9.04658	9.28725	9.45533
Nppc	1422790_PM_at	2.26303	2.32193	2.63227	2.26303	8.83447	8.1236	6.84298
Nqo2	1449983_PM_a_at	6.12309	6.41616	6.09803	6.23266	2.70044	2.90689	3.18587
Nr1i2	1451807_PM_at	6.33985	6.58946	6.81378	6.36807	2.26303	2.26303	2.60881
Nr2e3	1423631_PM_at	7.76818	7.38284	7.3906	6.7866	2.20163	2.58496	2.60881
Nr2f2	1416159_PM_at	5.89239	6.11478	6.1918	5.93782	2.80735	2.45943	3.20163
Nr4a3	1438796_PM_at	3.33628	2.32193	4.12928	3.81762	8.20994	8.48905	7.35226
Nr5a2	1420410_PM_at	6.81762	6.49185	6.88142	7.0045	3.30743	3.27798	3.3505
Nrcam	1434709_PM_at	1.88753	1.88753	1.76553	1.76553	5.82782	5.99548	7.10224
Nrg4	1421681_PM_at	5.19771	5.4822	4.78136	6.10224	2.40599	2.37851	2.43296
Nrip3	1448954_PM_at	2.29278	1.96347	2.07039	2.03562	5.92837	6.43463	5.40939
Nt5e	1428547_PM_at	2.32193	2.20163	2.20163	2.26303	9.66445	9.85814	9.51885
Ntf5	1440353_PM_at	2.56071	2.40599	2.60881	2.56071	5.37504	5.66107	5.24793
Nuak1	1438684_PM_at	3.18587	3.41954	2.80735	3.16993	8.8802	8.44087	8.62753
Nudt11	1426887_PM_at	1.88753	2.58496	2.43296	2.37851	5.12102	5.44626	4.926
Nupr1	1419665_PM_a_at	4.55459	3.71149	4.06178	4.58496	9.08587	8.10381	8.3097
Nxn	1422465_PM_a_at	2.76553	2.82782	3.10434	2.94486	7.77215	8.16541	8.07788
Ociad2	1453187_PM_at	9.41954	9.46414	9.21091	9.4672	4.26303	4.62644	4.47897
Odz2	1457273_PM_at	2.29278	2.1375	2.1375	2.20163	10.408	10.5362	10.4769
Odz3	1449315_PM_at	2.26303	2.10434	2.26303	2.45943	4.6837	5.30012	4.36457
Oit1	1424502_PM_at	7.78856	7.8936	5.29646	7.94895	2.8679	2.10434	2.20163
Olfm4	1437060_PM_at	12.7574	12.5232	12.3395	12.7529	2.32193	2.07039	2.51096
Onecut2	1444980_PM_at	7.53683	7.4363	7.17692	7.46189	2.26303	2.07039	2.16993
Orm1	1451054_PM_at	2.37851	2.10434	2.16993	2.07039	5.60585	4.82782	6.73606
Osbpl5	1425391_PM_a_at	2.70044	2.96347	2.37851	2.90689	6.58195	6.61912	6.34873
Osmr	1418674_PM_at	1.88753	1.926	2.29278	2.16993	8.19722	8.12825	7.6844
Otc	1420525_PM_a_at	10.239	10.1462	9.83305	10.2818	2.40599	2.3505	2.32193
Otud1	1453119_PM_at	3.44626	3.53605	3.23266	4.00899	8.00899	7.5157	7.29554
P2rx7	1439787_PM_at	2.65535	2.65535	2.56071	3	6.44128	6.16189	5.62059
P2ry6	1425214_PM_at	5.9542	6.14364	6.42459	5.91409	2.8679	2.29278	2.7866
P4ha1	1452094_PM_at	3.32193	2.98185	2.74416	2.96347	8.39146	7.91827	6.88753
Palmd	1417251_PM_at	2.20163	2	2.07039	2.32193	9.33383	9.20799	8.29646
Pappa	1432591_PM_at	2.07039	1.926	1.926	2.10434	5.27053	5.20945	5.40259
Parp8	1451474_PM_a_at	2.29278	2.56071	2.1375	2.26303	7.69905	7.4733	6.81634
Pbld	1425057_PM_at	6.72656	6.6907	5.42291	7.0045	3.30743	3.18587	2.926
Pcbd1	1418713_PM_at	9.69853	9.78382	9.59246	9.76603	4.41954	3.91648	3.82782
Pcbp3	1417526_PM_at	2.90689	2.63227	2.70044	2.51096	6.39917	6.02459	5.2555
Pcbp4	1433658_PM_x_at	3.18587	3.32193	3.21723	3.15381	6.67948	6.6893	7.00338
Pcdh20	1424701_PM_at	2.51096	2.40599	2.43296	2.20163	4.37851	5.07895	5.22497
Pcdh7	1449249_PM_at	2.07039	1.848	1.848	2.16993	4.29278	4.56071	4.33628
Pcolce2	1451527_PM_at	2.03562	2.16993	2.03562	2.10434	4.99548	3.89724	5.02237
Pde3b	1433694_PM_at	8.27193	8.38888	7.79636	8.37069	3.3505	3.40599	3.49825
Pde5a	1458341_PM_x_at	7.97154	7.70943	8.06932	7.96405	2.65535	2.40599	3.08746
Pde9a	1449403_PM_at	6.42291	6.25739	6.40429	6.16189	3.58496	3.18587	2.43296
Pdgfb	1450414_PM_at	2.51096	3.16993	3.54844	2.60881	6.05528	5.25927	6.66249
Pdlim3	1449178_PM_at	3.08746	2.98185	3.37851	2.56071	7.97499	7.66463	7.04985
Pdlim7	1428319_PM_at	3.08746	3.07039	3.53605	3.01792	7.96405	8.1375	7.88448
Pdx1	1422174_PM_at	4.16189	4.57894	4.51728	5.08321	1.63227	1.926	2.20163
Pdzd2	1435553_PM_at	2.80735	3.07039	2.926	2.8679	7.18388	7.25172	7.59694
Pdzrn3	1416846_PM_a_at	2.16993	2.37851	2.23266	2.32193	9.10696	9.25125	9.04139
Pdzrn4	1456512_PM_at	2.07039	2.29278	2.37851	1.96347	5.96116	6.40939	5.97269
Peg3	1433924_PM_at	2.76553	2.70044	3.57289	2.45943	7.16591	8.12205	7.80993
Pfn2	1418209_PM_a_at	2.51096	2.926	3.87774	2.72247	8.47168	8.37808	8.35138
Pglyrp1	1449184_PM_at	7.10434	6.71012	6.38024	6.14975	2.56071	2.10434	1.53605
Phgr1	1418871_PM_a_at	7.31832	8.05961	6.66249	7.6125	3.62059	3.21723	3.33628
Phyhip	1455463_PM_at	2.03562	2.16993	2.43296	2.40599	4.05311	5.55459	6.53138
Pi15	1446791_PM_at	1.80735	1.88753	1.926	2.07039	4.29278	3.23266	4.97269
Pigr	1455490_PM_at	12.3029	12.2399	11.9702	12.3043	2.43296	2.70044	2.10434
Pip5k1b	1421834_PM_at	7.48784	7.01569	7.65249	7.46434	2.58496	2.60881	2.74416
Pipox	1449374_PM_at	6.94369	6.824	6.85175	6.63807	2.72247	2.43296	2.8679
Pitx1	1449488_PM_at	5.70598	5.86047	5.52669	5.18587	2.65535	2.74416	2.58496
Pitx2	1424797_PM_a_at	8.41236	7.63662	8.51294	8.48945	3.47249	2.67807	3.15381
Pkdcc	1454838_PM_s_at	7.64313	7.74416	8.26444	8.03067	3.53605	3.05311	3.21723
Pklr	1438711_PM_at	5.74416	6.03782	6.41278	5.81762	3.01792	3	2.90689
Pla2g12b	1419614_PM_at	5.92362	6.09803	6.20555	5.85798	2.23266	2.1375	2.45943
Pla2g5	1417814_PM_at	6.34873	5.1334	3.01792	5.44294	2.23266	2.40599	2.72247
Pla2g7	1430700_PM_a_at	2.16993	2	2.1375	1.926	3.29278	3.848	5.49185
Plac8	1451335_PM_at	11.1186	11.2725	11.2894	11.3726	2.07039	2.3505	2.16993
Plagl1	1426208_PM_x_at	3.83794	3.26303	6.39575	4.20163	10.4923	10.6138	10.1854
Plat	1415806_PM_at	3.12102	2.70044	3.93546	3.63227	7.52199	6.95884	6.50938
Plce1	1452398_PM_at	5.70044	5.80219	5.04002	5.90689	1.48543	1.53605	1.80735
Plch1	1457157_PM_at	7.35315	7.00562	7.35579	7.4271	2.26303	2.07039	3.1375
Plcl2	1426450_PM_at	6.26679	6.08108	6.38543	6.11894	3.36457	2.40599	2.63227
Plcxd1	1437842_PM_at	2.53605	2.70044	2.58496	2.40599	5.51412	5.52982	5.82782
Plekhb1	1416178_PM_a_at	5.47573	5.91169	6.24413	5.54844	2.7866	2.74416	2.74416
Plekhh1	1447807_PM_s_at	8.8933	8.79701	8.64602	8.67349	3.98185	3.93546	3.96347
Plod1	1416289_PM_at	2.3505	2.23266	1.848	2.16993	4.66107	4.45943	4.14568
Pls1	1460406_PM_at	8.47816	8.02791	7.96636	8.40045	2.58496	3.24793	2.7866
Plscr1	1453181_PM_x_at	7.06178	6.99548	7.12516	7.40599	2.82782	2.3505	2.16993
Plscr4	1433626_PM_at	2.3505	1.926	1.63227	1.96347	4.3147	4	3.90689
Plxdc1	1424902_PM_at	2.07039	2.07039	2.23266	2.16993	4.87774	5.52356	5.86542
Plxdc2	1418912_PM_at	2.16993	2.23266	2.29278	2.1375	5.94953	6.07039	5.89482
Pmp22	1417133_PM_at	2.20163	2.16993	2.65535	2.1375	8.12102	7.83289	7.20065
Pnliprp2	1448186_PM_at	6.44294	6.66676	5.98641	6.66676	3.12102	3.01792	3.29278
Pon3	1419298_PM_at	5.31832	5.51728	4.93546	5.31107	2.3505	2.98185	2.43296
Popdc3	1423856_PM_at	1.88753	1.96347	2	1.96347	4.91648	5.39232	5.81506
Postn	1423606_PM_at	2.20163	2.26303	2.7866	2.32193	12.0583	11.7372	11.5004
Pou3f1	1460038_PM_at	2.1375	1.88753	2.07039	2.03562	7.28725	7.20653	7.19574
Ppara	1439675_PM_at	5.06609	5.79181	5.82273	5.82528	2.40599	2.74416	2.58496
Ppp1r14c	1417701_PM_at	2.43296	2.43296	2.43296	2.60881	8.50184	8.69592	8.70839
Ppp1r14d	1417990_PM_at	8.06447	8.27612	8.15431	8.09276	3.49825	2.926	3.49825
Ppp1r1b	1451331_PM_at	8.71046	8.79928	8.72894	8.70874	3.74416	3.62059	3
Ppp1r3c	1433691_PM_at	2.40599	2.53605	2.23266	2.20163	6.51412	4.57894	5.03562
Ppp1r9a	1440285_PM_at	7.74618	7.7807	7.83794	7.91707	3.93546	3.07039	3.07039
Prap1	1419167_PM_at	10.3659	10.3732	9.30857	10.2562	1.72247	2.3505	2.23266
Prdm1	1420425_PM_at	2.58496	2.70044	3.07039	3.07039	6.04002	6.11061	5.71699
Prdm16	1440870_PM_at	6.07468	6.3837	6.32193	6.10434	1.96347	2.03562	2.03562
Prelid2	1436194_PM_at	7.09908	7.29002	6.62498	7.09908	3.03562	2.72247	3.15381
Prelp	1416321_PM_s_at	8.0268	8.38543	5.69488	8.52239	2.74416	2.58496	3.21723
Prickle2	1428808_PM_at	2.10434	2.07039	2.16993	2.32193	7.97384	8.17143	7.61029
Prkar2b	1456475_PM_s_at	2.20163	1.67807	2.1375	2	4.38543	4.42626	4.46597
Prkcdbp	1423771_PM_at	2.07039	2.3505	2.26303	2.23266	7.42459	7.37851	7.29921
Prkg2	1435460_PM_at	7.57969	7.41278	7.68299	7.52435	3.05311	2.8679	3.53605
Prnp	1448233_PM_at	3.64386	3.60881	4.0268	3.62059	10.3149	10.2141	10.0596
Prom1	1419700_PM_a_at	11.4382	11.223	11.0695	11.2576	2.43296	2.40599	2.63227
Prom2	1417047_PM_at	2.16993	2.1375	2.53605	2.10434	4.33628	4.74416	4.90207
Prr15	1452473_PM_at	6.24222	6.15583	6.55459	6.20555	2.45943	2.45943	2.32193
Prr15l	1433870_PM_at	8.32508	8.54071	8.41659	8.28771	3.6893	3.20163	3.24793
Prr9	1444061_PM_at	1.80735	2.26303	1.96347	2.10434	6.22497	5.90689	5.4363
Prrg3	1439549_PM_at	2.32193	2.45943	2.23266	2.40599	5.73064	5.63517	4.97728
Prss32	1424689_PM_at	7.75622	7.68018	6.40429	7.62936	3.49825	3.99095	3.56071
Psapl1	1429457_PM_at	2.96347	3.30743	3.20163	2.94486	7.28817	6.88509	7.74752
Psmb10	1448632_PM_at	9.76802	9.8133	9.89921	9.66071	4.33628	4.53605	4.94953
Psmb8	1422962_PM_a_at	8.92035	9.46025	7.73674	8.96924	4.66107	4.12928	3.93546
Psmb9	1450696_PM_at	8.03837	8.57969	7.34074	8.20701	4.22497	3.96347	3.81762
Ptgs2	1417262_PM_at	2.29278	2	2	2.3505	9.5216	8.63372	9.05582
Pthlh	1422324_PM_a_at	4.10434	4.12928	2.23266	3.90689	8.73471	8.30195	8.32867
Ptn	1448254_PM_at	1.88753	1.67807	2.10434	2.03562	10.6665	10.6583	10.7646
Ptpn13	1452127_PM_a_at	2.82782	2.63227	2.60881	2.926	8.18982	8.74584	8.01179
Ptpn14	1455359_PM_at	3.73335	3.88753	3.65535	3.7866	7.84737	7.71836	7.7039
Ptpn18	1419125_PM_at	7.21335	7.12516	7.2384	7.21237	3.33628	3.08746	3.05311
Ptprd	1424886_PM_at	7.87958	7.26491	7.63445	7.59246	3.40599	3.47249	3.63227
Ptpro	1417676_PM_a_at	5.926	5.75756	5.51728	6.17592	2.74416	2.45943	2.90689
Ptrf	1424130_PM_a_at	3.24793	3	3.63227	3.3505	9.88646	10.0745	10.1458
Pvrl4	1428701_PM_at	2.37851	2.51096	2.43296	2.37851	5.86295	5.82273	5
Pygl	1417741_PM_at	2.32193	2.80735	2.65535	2	8.15886	8.23793	8.20457
Qk	1451179_PM_a_at	3.01792	3.07039	2.98185	3.72247	9.25148	9.5763	9.2529
Rab11fip5	1434314_PM_s_at	2.23266	2.37851	2.43296	2.65535	5.94017	6.56682	5.80219
Rab19	1430148_PM_at	6.49985	6.6879	6.7761	6.36807	3.05311	3.03562	2.70044
Rab34	1416590_PM_a_at	2.65535	2.80735	3.20163	2.63227	7.99039	8.37243	8.96405
Rab38	1439628_PM_x_at	3.1375	2.98185	3.64386	3.01792	6.87774	6.6893	7.38888
Rab6b	1434914_PM_at	3.03562	2.74416	2.45943	2.58496	6.06393	6.14364	4.67807
Rad54l	1450862_PM_at	7.08852	7.23936	6.91648	6.78529	2.48543	3.01792	4.80219
Ramp1	1417481_PM_at	3.16993	3.99095	3.79701	3.85798	8.18289	7.73132	7.63445
Ramp3	1420401_PM_a_at	3.08746	3	2.90689	2.90689	6.81634	5.91648	5.68089
Rasef	1458591_PM_at	6.67101	6.27984	6.5744	7.03782	2.1375	1.80735	2.94486
Rasgef1b	1454742_PM_at	3.23266	2.43296	3.60881	3.37851	6.90809	6.82018	6.53294
Rasgrf2	1440849_PM_at	6.90569	7.15785	7.08002	7.0045	2.26303	2.29278	2.37851
Rassf9	1427942_PM_at	1.926	1.926	1.88753	1.96347	4.85798	3.72247	4.22497
Rbks	1424840_PM_at	5.97269	6.33985	6.21335	6.17193	3.1375	3	2.56071
Rbm47	1438021_PM_at	8.10434	7.96521	8.2588	8.27845	3.8679	3.93546	4.14568
Rbms3	1436938_PM_at	2.88753	2.48543	2.32193	2.96347	7.79766	7.62717	8.22062
Rbp1	1448754_PM_at	2.16993	2.10434	2.58496	2.03562	5.16189	5.19377	6.02237
Rdh12	1424256_PM_at	2.53605	2.16993	2.10434	2.23266	5.8125	5.61176	5.20163
Rdh16	1420541_PM_at	4.08746	5.14975	4.96809	3.96347	2.16993	2	1.848
Rdh7	1448723_PM_at	7.46597	7.95884	6.84046	7.62352	2.76553	2.80735	2.43296
Rdx	1448236_PM_at	2.926	2.43296	2.72247	2.32193	9.76354	9.86465	9.5947
Rec8	1419147_PM_at	5.3505	5.44294	4.26303	5.62936	2.76553	2.70044	2.20163
Reep5	1438001_PM_x_at	3.54844	4.66107	4.2555	4.08746	9.43775	9.40067	9.65642
Reep6	1430128_PM_a_at	8.27798	8.63336	8.1375	8.02126	3.03562	2.56071	3.79701
Reg1	1415905_PM_at	6.19967	7.41193	8.37547	6.88874	2.40599	2.72247	2.53605
Reg3b	1448290_PM_at	10.501	9.04303	11.1086	9.19081	2.03562	2.82782	2.32193
Reg3g	1448872_PM_at	8.57516	7.3837	8.11114	6.84925	2.94486	2.60881	2.32193
Reg4	1418931_PM_at	6.16993	6.54381	6.824	6.32553	2.53605	1.88753	2.10434
Rel	1420710_PM_at	3.07039	2.74416	2.53605	2.48543	7.8802	8.3403	7.33271
Reps2	1435389_PM_at	6.85425	6.4545	6.15381	6.89724	2.90689	3.37851	3.18587
Ret	1436359_PM_at	2.07039	2.45943	2.10434	2.65535	5.77873	5.04876	4.33628
Rgn	1448852_PM_at	6.14364	6.19574	6.14364	6.61029	2.32193	2.70044	2.67807
Rgs2	1419247_PM_at	4	3.62059	3.3505	4.22497	9.68475	9.1819	9.18165
Rhbdl3	1435941_PM_at	2.43296	2.51096	2.20163	2.60881	5.46923	5.74953	5.75489
Rhoj	1418892_PM_at	2.53605	2.10434	2.56071	2.40599	5.07895	5.09592	5.4363
Rhov	1424976_PM_at	3.36457	2.72247	2.98185	2.88753	7.80735	7.50144	7.12205
Rnasel	1426604_PM_at	7.07895	6.54381	6.89966	7.24222	2.7866	2.45943	2.74416
Rnd1	1455197_PM_at	2.72247	2.1375	2.40599	2.56071	6.90448	6.92955	5.85798
Rnf125	1429399_PM_at	7.17293	7.00787	5.91409	6.85549	2.67807	2.7866	2.80735
Rnf128	1418318_PM_at	9.93089	9.79067	9.64133	10.0736	2.82782	2.65535	3
Rnf144b	1439153_PM_at	3.40599	3.6893	3.32193	3.24793	8.24317	8.33494	7.65249
Rnf186	1424794_PM_at	8.74618	8.47938	8.42668	8.16742	2.45943	2.20163	2.40599
Rnf208	1435105_PM_at	3.03562	3.21723	3.08746	2.8679	6.73471	6.40429	6.65678
Rnf32	1432156_PM_a_at	6.66534	6.2211	6.37504	6.732	3.08746	3.27798	2.88753
Rnf39	1441793_PM_at	3.15381	2.88753	3.52356	2.63227	8.87406	8.88264	8.66569
Robo1	1427231_PM_at	1.58496	1.80735	2.07039	1.96347	3.58496	3.21723	4.71699
Ror1	1429313_PM_at	1.926	1.63227	1.88753	2	3.81762	5.44626	5.73877
Rora	1424034_PM_at	2.96347	2.32193	2.3505	2.90689	8.91737	8.48382	7.99492
Rrad	1422562_PM_at	2.32193	2	2.32193	2.29278	4.93546	5.34341	5.12516
Rundc3b	1434456_PM_at	6.96924	6.82782	6.76421	6.83162	2.94486	2.80735	2.74416
S100a14	1449166_PM_at	3.03562	2.45943	2.32193	2.3505	8.63517	8.53644	8.385
S100a4	1424542_PM_at	2.37851	2.43296	2.53605	2.23266	9.43525	9.05934	9.21116
S100a6	1421375_PM_a_at	2.51096	2.37851	3.83794	2.56071	11.6322	11.9395	11.8739
S1pr5	1449365_PM_at	2.16993	2.10434	2.1375	2.16993	5.32193	6.57894	6.21917
Samd4	1424594_PM_at	2.1375	1.96347	2.16993	1.848	5.52669	5.17393	4.6893
Samd5	1437403_PM_at	2.58496	2.60881	2.40599	2.63227	6.37678	6.73877	7.43296
Samd9l	1460603_PM_at	6.38024	6.09381	6.75889	6.01792	3.12102	3.20163	2.80735
Satb1	1416007_PM_at	2.07039	1.926	2.3505	1.96347	5.08746	5.27053	4.37851
Sbsn	1439630_PM_x_at	5.97039	5.74953	6.35579	5.94251	12.5039	11.9825	12.136
Scara3	1427020_PM_at	1.76553	2	1.96347	1.76553	5.56682	6.07468	6.26115
Scd1	1415964_PM_at	2.67807	2	2.23266	2.20163	6.97842	7.68089	9.23026
Scel	1422837_PM_at	2	2.20163	2	2.65535	8.59021	9.02873	8.7807
Schip1	1423025_PM_a_at	2.45943	2.29278	2.29278	2.848	6.61029	7.01235	6.09803
Scml4	1427417_PM_at	5.71425	6.01792	5.60288	5.8125	2.60881	2.72247	2.63227
Scn2b	1436134_PM_at	8.98613	8.41405	7.06178	8.03947	2.51096	2.67807	2.48543
Scnn1g	1419079_PM_at	2.96347	2.80735	2.60881	2.48543	5.07468	6.10224	5.60288
Scrg1	1420764_PM_at	2.63227	2.1375	2.32193	2.56071	5.54844	5.1334	4.54844
Scube2	1453486_PM_a_at	2.3505	2.03562	2.37851	2.29278	8.01959	7.09276	5.92837
Scx	1428983_PM_at	2.29278	2.53605	2.48543	2.26303	5.99548	6.2854	4.76022
Sdk2	1430425_PM_at	2.48543	2.65535	2.32193	2.56071	6.05094	5.71699	5.6893
Sdpr	1416778_PM_at	2.23266	2.70044	2.45943	2.23266	5.65535	5.33985	5.29278
Sdsl	1418490_PM_at	8.52395	8.21335	8.11061	8.25314	2.3505	2.60881	2.32193
Sec16b	1450734_PM_at	5.39232	4.9542	6.06393	5.27426	1.80735	2.32193	2.32193
Sectm1b	1419478_PM_at	6.45943	6.53916	5.69488	6.2075	2.80735	3.15381	2.94486
Sema3b	1448415_PM_a_at	6.05745	6.18388	5.19771	5.70598	2.26303	2.40599	2.37851
Sema3d	1429459_PM_at	1.926	2	2.1375	2.07039	4.63227	4.54226	5.35403
Sema3e	1419717_PM_at	1.926	1.96347	2.10434	2.23266	8.49506	8.17692	7.90749
Sema6d	1453055_PM_at	6.56986	6.26679	7.34518	6.3837	3.26303	2.88753	3.57289
Sema7a	1459903_PM_at	7.88509	8.03892	7.66463	7.6279	3.30743	3.63227	3.27798
Serpina12	1421092_PM_at	2.23266	1.848	2.26303	2.10434	5.54226	4.6893	4.2555
Serpinb11	1449451_PM_at	2.29278	2.51096	2.1375	2.56071	7.92659	9.02597	7.99548
Serpinb2	1419082_PM_at	1.848	1.63227	2	1.926	10.4102	10.2898	10.6471
Serpinb5	1421752_PM_a_at	2.3505	2.72247	2.56071	2.90689	10.2345	10.4943	10.2435
Serpinb7	1449500_PM_at	2.07039	2.16993	2.40599	2.20163	6.49346	6.30925	7.3906
Serpinb8	1458882_PM_at	2.26303	2.07039	1.926	2.20163	8.03177	7.82209	7.72588
Serpine1	1419149_PM_at	2.16993	2.16993	2.53605	2.45943	5.2211	5.17393	4.61471
Serpinh1	1456733_PM_x_at	3.15381	2.65535	2.8679	2.74416	9.46699	8.89996	9.37938
Sfrp1	1428136_PM_at	2.20163	2.51096	2.37851	2.3505	10.3308	10.2511	10.6735
Sfrp5	1436075_PM_at	6.80735	6.94134	7.40003	6.97154	3.29278	2.65535	2.76553
Sgce	1420688_PM_a_at	2.7866	3.07039	2.63227	2.8679	5.92362	5.89724	5.48543
Sgpp2	1457867_PM_at	9.75422	9.64548	9.74265	9.55861	3.64386	2.56071	4.12102
Sh3gl2	1418791_PM_at	6.9331	6.93074	7.08852	6.81506	3.07039	2.90689	3.85798
Sh3kbp1	1460337_PM_at	2.56071	2.32193	2.51096	2.70044	6.04002	6.12722	6.24603
Sh3pxd2a	1428914_PM_at	3.85798	4.22497	3.6893	3.56071	9.51333	9.55401	9.38327
Sik1	1419766_PM_at	2.94486	3.03562	3.65535	3.08746	7.56148	7.48543	6.62352
Sirpa	1416985_PM_at	2.88753	3.15381	2.926	2.63227	5.65535	5.93782	5.848
Skint10	1456508_PM_at	2.03562	1.96347	2.20163	2.16993	4.75489	4.1127	6.53138
Slain1	1424824_PM_at	5.59694	5.75221	6.07253	6.02237	2.45943	2.03562	2.88753
Slc12a4	1417446_PM_at	2.23266	2.23266	2.60881	2.45943	7.44045	7.58721	7.67878
Slc12a8	1420334_PM_at	5.87774	5.90207	6.04658	6.02015	2.80735	3.18587	2.67807
Slc14a1	1428114_PM_at	8.54187	7.95187	8.49265	8.28263	2.72247	2.37851	2.29278
Slc16a12	1434188_PM_at	4.77083	5.01792	7.04111	5.51096	2.74416	2.98185	2.43296
Slc16a5	1434473_PM_at	4.03562	4.15381	5.56071	4.75489	2.45943	1.926	2.48543
Slc1a3	1426340_PM_at	5.75221	5.86542	4.0268	5.59395	1.88753	2.37851	2.20163
Slc22a1	1418118_PM_at	6.71012	7.21626	6.74147	7.09487	3.18587	3.12102	2.76553
Slc26a3	1429467_PM_s_at	6.50621	6.69766	7.40173	6.59246	2.43296	2.72247	2.80735
Slc27a2	1416316_PM_at	10.2193	9.66818	9.39618	9.77248	2.45943	2.72247	2.60881
Slc27a3	1427180_PM_at	2.40599	2.56071	2.48543	2.70044	6.17393	6.49025	6.18388
Slc2a3	1437052_PM_s_at	2.1375	1.926	2.23266	2.07039	4.848	4.72247	5.12102
Slc30a2	1427339_PM_at	6.33092	6.21723	5.91409	5.43296	2.26303	2.03562	2.70044
Slc35c1	1452139_PM_at	6.45943	6.97842	6.45943	6.2075	2.96347	2.96347	3.58496
Slc36a4	1455249_PM_at	2.32193	2.51096	2.58496	2.56071	6.95187	6.71699	6.70736
Slc37a1	1426601_PM_at	6.13134	5.86542	6.46434	6.24603	2.63227	2.43296	2.7866
Slc38a1	1454764_PM_s_at	8.71802	8.8141	8.69523	8.55228	3.15381	2.58496	3.47249
Slc38a4	1428111_PM_at	3.73335	3.18587	2.98185	3.39232	7.3672	7.77017	7.4446
Slc39a4	1451139_PM_at	7.09698	7.03232	7.07575	6.58346	2.88753	2.40599	2.82782
Slc39a5	1429523_PM_a_at	6.64241	6.97154	6.87774	6.8936	2.1375	1.72247	2.32193
Slc3a1	1448741_PM_at	5.90929	5.71699	5.93546	5.57592	2.53605	2.51096	2.51096
Slc44a3	1425109_PM_at	6.85425	7.07895	7.06717	6.96578	2.3505	2.88753	2.82782
Slc44a4	1416596_PM_at	6.6865	6.42459	6.36982	6.55152	2.60881	3.39232	2.926
Slc45a3	1426663_PM_s_at	2.07039	2.1375	2.65535	2.3505	5.21335	5.66959	4.05311
Slc4a4	1434096_PM_at	7.82146	7.45943	7.73539	7.80929	3.3505	3.70044	3.26303
Slc5a1	1419057_PM_at	8.54805	8.30743	8.5691	8.77643	3.01792	3.10434	3.32193
Slc6a14	1420504_PM_at	1.67807	1.43296	1.53605	1.53605	3.73335	4.29278	5.62352
Slc7a7	1417392_PM_a_at	6.30012	6.47573	6.80219	6.1819	2.53605	2.29278	2.56071
Slc7a9	1448783_PM_at	6.15178	6.08108	6.98982	6.19771	2.56071	2.51096	2.8679
Slco2b1	1433933_PM_s_at	6.96924	7.45861	7.46271	7.00338	2.7866	3.03562	2.96347
Smpd3	1438665_PM_at	6.43463	6.64818	6.69349	6.18587	2.56071	2.16993	2.03562
Smpx	1418095_PM_at	5.47573	5.66391	5.32193	5.94017	2.20163	2.40599	2.1375
Snai2	1447643_PM_x_at	3.81762	4.20945	3.81762	3.44626	8.15684	8.17343	8.40854
Soat1	1417695_PM_a_at	9.66249	9.37112	9.16516	9.69401	3.15381	2.82782	4.91169
Socs2	1449109_PM_at	9.6193	9.71648	9.14695	9.67966	4.45943	4.848	4.94953
Sorbs2	1437197_PM_at	8.3156	7.61692	8.1153	8.53761	4.14568	3.848	3.37851
Sostdc1	1460250_PM_at	2.58496	2.37851	2.65535	2.16993	8.78202	9.88905	10.8049
Sp5	1422914_PM_at	7.43379	6.79701	7.00899	7.18289	3.32193	3.16993	3.3505
Sparc	1416589_PM_at	2.63227	2.45943	3.07039	2.32193	10.4085	10.0411	9.96809
Spata13	1454656_PM_at	7.57969	7.59842	7.26866	7.80155	2.07039	2.45943	2
Spink4	1427119_PM_at	9.07788	9.29163	9.64836	8.96376	2.53605	3.01792	2.58496
Spink5	1430567_PM_at	2.16993	2.16993	2.16993	1.926	8.27659	7.89118	8.24745
Sprr1a	1449133_PM_at	3.29278	3.20163	3.49825	2.76553	9.51846	9.26303	10.131
Sprr1b	1422672_PM_at	2.23266	2.26303	2.848	2.16993	5.61765	6.79442	8.23601
Sprr2h	1422240_PM_s_at	3.1375	2.88753	2.82782	2.72247	4.47249	5.09592	8.1634
Sptlc3	1439492_PM_at	2.3505	2.98185	2.40599	2.32193	6.16591	5.4363	6.46923
Sqrdl	1420641_PM_a_at	8.12774	8.2738	7.53683	8.37504	2.98185	2.20163	3.12102
St3gal2	1421891_PM_at	2.40599	2.37851	2.16993	2.37851	5.18982	5.81506	5.39575
St3gal6	1449078_PM_at	7.10329	7.05853	7.18982	7.4733	2.848	2.90689	3.37851
Steap4	1460197_PM_a_at	2.76553	2.40599	2.16993	2.03562	8.73809	8.70252	8.72315
Ston1	1439496_PM_at	3.27798	3.23266	3.05311	3.58496	6.98527	6.7046	6.40429
Stx11	1453228_PM_at	2.76553	2.48543	2.40599	2.53605	6.38888	6.24793	6.44956
Styk1	1437190_PM_at	7.51096	7.2317	7.28817	7.37764	2.7866	2.60881	2.56071
Sult1b1	1418940_PM_at	6.82018	7.23074	7.33807	7.32373	3.05311	3.07039	2.90689
Sult1d1	1448973_PM_at	7.43379	7.67525	7.42375	8.6268	1.96347	2.23266	2.3505
Sult5a1	1449816_PM_at	2.67807	2.32193	2.26303	2.51096	7.88996	8.00787	7.53683
Susd2	1426511_PM_at	2.1375	2	2.45943	1.80735	6.40088	4.64962	6.10224
Svip	1429146_PM_at	6.96463	7.14466	7.633	7.72247	3.15381	3.08746	3.43296
Sycn	1434803_PM_a_at	6.52356	6.79181	5.78136	6.68229	2.3505	2.37851	2.10434
Synpo	1434089_PM_at	2.56071	2.848	2.80735	2.7866	5.32912	5.61471	6.62205
Sytl2	1421594_PM_a_at	2.848	2.16993	1.848	2.51096	4.70044	4.73877	4.926
Tacstd2	1423323_PM_at	1.848	1.72247	1.67807	1.80735	8.48663	8.24317	8.76321
Tanc2	1436513_PM_at	2.45943	2.65535	3.05311	2.29278	6.38543	6.2555	6.58796
Tbx1	1425779_PM_a_at	1.80735	2.03562	1.926	1.72247	8.68018	9.10565	9.60233
Tceal8	1418171_PM_at	2.70044	3.51096	6.70598	2.88753	8.49305	8.86419	8.58082
Tcf7l1	1450117_PM_at	2.65535	2.26303	3.07039	2.65535	7.2724	8.01402	7.57743
Tcfap2a	1421996_PM_at	2.3505	2.10434	2.40599	2.29278	7.23458	7.26491	7.32373
Tcfap2b	1423340_PM_at	1.88753	1.926	2.37851	1.76553	8.55113	8.62095	8.18537
Tcfap2c	1436392_PM_s_at	2.32193	2.10434	2.20163	2.43296	7.86233	7.82018	7.69349
Tcfap2e	1435205_PM_at	2.60881	2.40599	2.53605	2.51096	6.44128	6.97842	6.43296
Tcp11l2	1454646_PM_at	3.848	3.81762	3.54844	4.30012	8.65571	9.11764	7.84486
Tekt2	1418484_PM_at	2.32193	2.07039	2.07039	2	6.54535	6.47897	5.83036
Tff3	1417370_PM_at	9.07387	10.2218	10.0294	9.64944	2.60881	2.58496	1.80735
Tfpi2	1418547_PM_at	5.06609	5.29278	5.06178	5.34696	2.56071	2.10434	2.10434
Tgfb3	1417455_PM_at	2.37851	2.48543	2.10434	2.40599	4.70598	5.96116	7.46842
Tgfbr3	1433795_PM_at	2.72247	2.82782	2.72247	2.82782	6.41616	5.95884	5.35755
Tgm2	1437277_PM_x_at	10.2662	10.2076	10.381	9.96838	3.65535	3.16993	3.90689
Tgm5	1430142_PM_at	3.01792	2.45943	2.96347	2.76553	10.2976	10.3794	10.425
Thbs3	1416623_PM_at	2.26303	2.03562	1.96347	2.53605	4.87283	4.59694	4.52356
Them5	1453801_PM_at	2.16993	2.1375	2.70044	2.10434	8.93517	8.74483	8.94281
Thsd1	1449621_PM_s_at	2.03562	2.10434	2.82782	2.53605	7.44377	7.20653	6.63952
Tifa	1426501_PM_a_at	9.31084	8.81218	9.41996	8.99661	2.23266	2.48543	2.1375
Timp2	1454677_PM_at	2.67807	2.82782	3.32193	2.848	10.0261	9.84251	9.82734
Timp3	1419089_PM_at	4.21723	4.36457	3.926	4.16993	9.5378	9.43212	9.39618
Tinag	1419314_PM_at	7.87713	7.4187	7.86975	8.22497	1.96347	1.80735	2.26303
Tjp3	1417896_PM_at	8.6865	8.44708	8.43296	8.34563	2.98185	3.23266	3.70044
Tle2	1436244_PM_a_at	2.3505	2.16993	2.37851	2.40599	6.0045	6.08746	5.52042
Tlr1	1449049_PM_at	3.85798	4.44626	2.8679	4.12928	1.48543	2.07039	2.07039
Tm4sf1	1450958_PM_at	2.32193	2.10434	2.07039	2.16993	8.19032	8.55727	8.03452
Tm4sf20	1419388_PM_at	8.25927	7.93251	8.4446	8.31424	2.65535	2.74416	2.37851
Tm4sf5	1424445_PM_at	7.99831	8.28448	8.21626	8.11009	2.29278	2.3505	2.70044
Tm6sf2	1425079_PM_at	5.62059	5.95884	5.92362	5.62936	2.10434	1.96347	1.848
Tmc4	1427178_PM_at	9.73318	9.39981	9.33293	9.48018	4.26303	4.47249	4.63807
Tmc5	1452934_PM_at	5.77873	5.70321	6.12102	5.61471	2.51096	2.40599	2.29278
Tmed6	1416490_PM_at	7.05528	7.69697	6.32553	7.4187	2.7866	3.66676	3.82782
Tmem176a	1423909_PM_at	8.54496	8.33718	7.71905	7.97154	4.44626	3.71149	3.7761
Tmem184c	1426628_PM_at	3.12102	3.12102	3.43296	2.94486	6.42122	6.77479	7.05311
Tmem191c	1449770_PM_x_at	5.31107	5.6865	6.25927	5.27053	2.67807	2.58496	2.96347
Tmem195	1434191_PM_at	6.89118	6.6879	6.88509	6.77347	2.65535	2.43296	3.08746
Tmem40	1441917_PM_s_at	2.94486	3.21723	3.57289	2.80735	7.82209	8.04439	8.33673
Tmem45a	1422587_PM_at	2.65535	2.63227	2.65535	2.60881	8.12877	8.20163	8.68335
Tmem45b	1424357_PM_at	9.71819	9.6591	9.59096	9.60733	2.94486	2.926	3.9542
Tmem8	1418344_PM_at	6.71699	6.60437	6.58646	6.38024	2.26303	2.16993	2.43296
Tmprss13	1427477_PM_at	2.07039	2.03562	2.23266	2.26303	7.48382	6.86542	6.52199
Tmprss2	1419154_PM_at	10.2328	9.9642	9.60363	9.92244	3.70044	3.93546	3.07039
Tmprss4	1426302_PM_at	9.72332	9.45265	9.35601	9.37786	4.1375	3.44626	4.93074
Tmtc1	1435261_PM_at	3.21723	3.05311	3.44626	2.8679	8.23458	7.507	6.97613
Tnc	1416342_PM_at	2.43296	2.32193	2.37851	2.76553	9.53896	9.34119	9.47978
Tnfaip8l1	1449125_PM_at	7.1809	7.07146	6.93428	6.67525	2.58496	2.63227	2.65535
Tnfrsf11b	1449033_PM_at	1.926	2.03562	1.926	1.848	7.14466	6.54689	5.62644
Tnfrsf18	1422303_PM_a_at	3.15381	3.3505	3.51096	3.05311	7.36019	7.34252	7.82718
Tnfrsf4	1420351_PM_at	2.94486	2.8679	3.26303	2.65535	6.1819	5.99548	5.47249
Tnfsf10	1459913_PM_at	7.84235	7.58195	7.4446	7.85112	3	3.08746	2.58496
Tns1	1428650_PM_at	3.39232	3.32193	3.85798	3.3505	8.09487	8.38672	7.96924
Tox3	1436600_PM_at	8.26913	8.38759	8.17343	8.53877	3.88753	4.20163	3.63227
Tppp3	1416713_PM_at	2.48543	2.926	3.24793	2.90689	7.74281	7.42038	6.08321
Trib2	1426640_PM_s_at	2.32193	2.1375	2.16993	2.16993	4.94953	4.62644	4.72247
Tril	1428922_PM_at	2.26303	2.10434	2.26303	2.32193	4.74416	4.22497	4.67807
Trim14	1436199_PM_at	6.1127	6.17193	6.17592	6.06609	2.45943	2.51096	2.63227
Trim29	1424162_PM_at	2.32193	2.43296	2.26303	2.45943	9.8302	9.58928	9.52845
Trim31	1425308_PM_at	7.10434	7.01458	7.44045	7.12516	2.7866	2.43296	2.8679
Trnp1	1453008_PM_at	2.43296	2.43296	2	2.65535	7.03782	7.08534	6.65105
Trp63	1418158_PM_at	1.88753	2.03562	1.53605	2	8.92926	9.5155	9.48543
Trp73	1452325_PM_at	2.43296	2.56071	2.70044	2.74416	5.33628	5.95652	5.84298
Trps1	1457445_PM_at	2.20163	2.07039	2.20163	2.03562	6.16993	5.6865	5.87283
Trpv4	1417545_PM_at	2.20163	2.23266	2.16993	2.26303	6.93546	7.11061	6.87036
Tshz2	1435385_PM_at	2.29278	1.848	2.29278	2.40599	4.3147	4.64962	4.89239
Tslp	1450004_PM_at	2.40599	2.26303	2.32193	2.45943	7.52826	5.36107	5.94251
Tspan1	1417957_PM_a_at	6.71149	7.29646	6.92481	6.77347	2.82782	3.24793	2.40599
Tspan12	1454604_PM_s_at	5.40939	5.50779	5.52669	6.02459	1.48543	1.67807	1.67807
Tspan15	1424653_PM_at	6.48382	7.03232	6.76818	6.42626	3.30743	2.7866	2.63227
Tspan9	1428197_PM_at	3.99095	4.03562	4.16189	4.17792	8.68405	8.50978	8.3147
Tstd1	1456169_PM_at	7.6575	8.05691	6.72928	8.15482	3.03562	2.51096	2.43296
Ttc28	1435456_PM_at	2.65535	2.65535	2.90689	2.7866	6.22882	6.03782	5.88264
Ttc8	1424410_PM_at	2.56071	2.76553	2.03562	2.26303	4.66676	5.3147	5.41954
Ttll7	1455377_PM_at	2.03562	2	1.848	1.88753	4.32912	4.6893	3.66676
Tuba1a	1418884_PM_x_at	4.51728	4.95884	4.74416	4.14568	9.71939	10.399	10.2507
Tubb6	1416431_PM_at	2.45943	2.48543	2.43296	2.40599	6.75889	7.13134	7.18388
Tyrp1	1415861_PM_at	2.07039	1.926	1.88753	2.03562	4.03562	4.38543	6.89239
Uaca	1452985_PM_at	7.63952	7.48462	8.00394	7.59619	3.08746	3.76553	3.66676
Ube2c	1452954_PM_at	10.2834	10.3823	10.1838	10.0752	3.29278	4.49825	7.28077
Ucn2	1450607_PM_s_at	2.07039	2.1375	1.926	2	5.07039	3.99095	4.41278
Ugt2a3	1450133_PM_at	4.48543	5.19377	4.91648	5.31107	2.26303	1.80735	1.72247
Ugt2b34	1427961_PM_s_at	9.46271	9.10407	9.42983	9.73318	1.848	2.29278	1.63227
Ugt2b35	1439624_PM_at	8.6471	8.38543	9.12438	9.25148	2.20163	3.45943	3.60881
Ugt2b36	1455595_PM_at	5.47249	5.8802	6.2817	6.13134	2.45943	2.7866	3.08746
Unc5cl	1429950_PM_at	7.15886	7.12619	7.81378	6.71012	2.90689	2.98185	2.76553
Ush1c	1450001_PM_a_at	7.56682	7.38198	7.59842	7.3672	2.76553	2	2.72247
Vasn	1455812_PM_x_at	3.73335	3.01792	4.64386	3.96347	8.49905	9.04002	8.43838
Vgll3	1453593_PM_at	2.10434	1.96347	2.03562	2.32193	5.57894	5.70044	6.1127
Vil1	1448837_PM_at	9.7936	9.74315	9.98812	9.71304	2.53605	2.94486	3.21723
Vim	1438118_PM_x_at	2.53605	3.1375	3.65535	2.926	6.02459	6.7046	8.39489
Vipr1	1455555_PM_at	8.41278	8.22641	8.38586	8.3345	3.57289	3.29278	3.48543
Vnn1	1418486_PM_at	5.6837	5.53605	4.59096	5.50144	2.03562	2.10434	2.1375
Vsnl1	1420955_PM_at	1.67807	2.10434	1.88753	2.10434	3.7761	4.07895	4.17792
Vwa2	1438567_PM_at	3.49825	3.40599	3.24793	3.98185	8.63735	8.83289	8.53333
Vwce	1430130_PM_at	5.65535	5.60585	6.1127	5.75489	2.60881	2.63227	3.08746
Wdr47	1434558_PM_at	3.3505	2.88753	3.53605	3.21723	8.21529	8.57818	7.85487
Wdr76	1455674_PM_at	5.61471	5.98641	5.87036	5.35403	2.16993	2.07039	3.60881
Wfdc3	1460012_PM_at	2.80735	2.40599	2.60881	2.56071	8.92452	8.57743	7.91648
Wif1	1425425_PM_a_at	2.1375	2.03562	1.848	2.23266	6.30378	6.15178	5.69766
Wipf1	1436954_PM_at	4.9542	5.10014	4.8125	5.2891	2.1375	2	2
Wnt10a	1460657_PM_at	2.03562	2.32193	2.16993	2.20163	4.54844	4.54844	4.09592
Wnt4	1450782_PM_at	2.48543	2.51096	2.82782	3.07039	7.16289	7.41701	7.29921
Wwc2	1448611_PM_at	2.80735	3.59694	3.848	3.59694	7.16189	7.00225	7.50383
Xylb	1426706_PM_s_at	7.74618	7.86728	7.62498	7.86851	2.96347	3.60881	3.9542
Ydjc	1428550_PM_at	6.61471	7.17592	6.70183	6.72928	2.926	3.33628	3.58496
Zan	1421614_PM_at	5.53605	5.56071	5.9331	5.18982	2.32193	2.65535	2.32193
Zbtb10	1436068_PM_at	3.51096	3.18587	2.76553	3.93546	8.01067	8.2427	7.04658
Zbtb16	1419874_PM_x_at	2.03562	1.848	2.23266	2.07039	6.06178	6.80219	6.16591
Zc3h12c	1437111_PM_at	2.48543	2	2.10434	2.48543	6.07895	6.02015	5.66676
Zfp185	1420944_PM_at	2.20163	2	2.03562	1.96347	7.17592	7.3672	7.04439
Zfp239	1416586_PM_at	5.61765	5.82782	5.49825	5.6837	2.60881	2.51096	2.74416
Zfp365	1433583_PM_at	1.67807	1.926	1.848	2.1375	4.64962	4.91169	4.96809
Zfp750	1437469_PM_at	3.23266	3.36457	3.12102	3.26303	7.35315	6.55152	6.74281
Zg16	1434137_PM_x_at	7.81506	9.33807	8.96636	8.98328	2.10434	2.03562	2.23266
Zswim5	1438224_PM_at	5.1416	5.54226	5.87283	5.29646	2.07039	2.63227	1.926
